# Supplementary material for: Expression, Polymorphism, and Potential Functional Sites of the BMPR1A Gene in the Sheep Horn
Source: Genes (Basel). 2024 Mar 19;15(3):376. doi: 10.3390/genes15030376 (PMC10970624; doi:10.3390/genes15030376)
Supplement: Supplementary file 1 [file genes-15-00376-s001.zip]

Archive with 1 entries (1 files):
- genes-2837637-supplementary.xlsx
