# Supplementary material for: Expression, Polymorphism, and Potential Functional Sites of the BMPR1A Gene in the Sheep Horn
Source: Genes (Basel). 2024 Mar 19;15(3):376. doi: 10.3390/genes15030376 (PMC10970624; doi:10.3390/genes15030376)
Supplement: Supplementary file 1 [file genes-15-00376-s001.zip › genes-2837637-supplementary.xlsx]

## Sheet: Table S1
BioSample	Sample	Group	Sex	age	Group	The length of the horn(cm)
SAMN36885659	scurred_p1	scurred_	female	4	scurred	1
SAMN36885660	scurred_p2	scurred_	female	4	scurred	9
SAMN36885661	scurred_p3	scurred_	female	3.5	scurred	4
SAMN36885662	scurred_p4	scurred_	female	4	scurred	7
SAMN40450409	scurred_p5	scurred_	female	4.5	scurred	9
SAMN40450410	scurred_p6	scurred_	female	4.5	scurred	8
SAMN40450411	scurred_p7	scurred_	female	2.5	scurred	6
SAMN36885663	SHE_p1	normal	female	4.5	SHE	28
SAMN36885664	SHE_p2	normal	female	5	SHE	29
SAMN36885665	SHE_p3	normal	female	5	SHE	24
SAMN36885666	SHE_p4	normal	female	5	SHE	28
SAMN40450412	TCF_P1	normal	female	4	SHE	21
SAMN40450413	TCF_p2	normal	female	4.5	SHE	21
SAMN40450414	TCF_p3	normal	female	3	SHE	23
SAMN40450415	TCF_p4	normal	female	2	SHE	25
scurred (0–12 cm), SHE-type (>12 cm, spiral and horizontally extended), TCF type (>12 cm, tightly closed to the face)

## Sheet: Table S2
	Cattle	Human	Pig	Sheep
Adipose	24.8073	8.34579	3.80371	20.6514
Blood−Immune	2.17936	0.215795	3.52895	0.36266
Brain	21.8537	3.15712	3.19072	27.8272
Heart	14.8182	8.92971	1.17327	9.68796
Kidney	32.92	17.4879	4.74222	23.5147
Large−intestine	26.6471	3.04315	1.96188	19.8872
Liver	12.0548	2.99648	2.8351	10.4636
Lung	25.0717	1.7082	4.78103	39.8451
Mammary	23.9909	7.80489	3.79712	12.8763
Muscle	21.6843	3.78969	1.78322	19.5004
Ovary	30.9475	14.0076	1.6558	62.924
Pituitary	24.9209	6.90286	1.5135	27.6886
Skin	35.3468	7.03593	203.007	57.3244
Small−intestine	21.0772	8.33901	1.8428	15.476
Testis	28.2889	6.11614	8.89318	12.1205
Uterus	42.5837	17.5357	1.37037	36.3029

## Sheet: Table S3
CHROM	POS	REF	ALT	WEIR_AND_COCKERHAM_FST	threshold	new_column
chr25	40476340	G	A	0.214027	Difference	intron_variant
chr25	40468195	A	G	0.19581	Difference	intron_variant
chr25	40482347	C	T	0.19383	Difference	intron_variant
chr25	40482223	A	T	0.193483	Difference	intron_variant
chr25	40467681	G	A	0.190972	Difference	intron_variant
chr25	40467695	G	A	0.190972	Difference	intron_variant
chr25	40478897	C	T	0.190972	Difference	intron_variant
chr25	40443916	G	A	0.189024	Difference	intron_variant
chr25	40462359	C	T	0.184717	Difference	intron_variant
chr25	40466627	G	A	0.183542	Difference	intron_variant
chr25	40469519	G	A	0.179973	Difference	intron_variant
chr25	40477590	T	C	0.179824	Difference	intron_variant
chr25	40466583	A	G	0.17903	Difference	intron_variant
chr25	40475073	C	T	0.176937	Difference	intron_variant
chr25	40464476	A	G	0.174088	Difference	intron_variant
chr25	40483842	C	T	0.173732	Difference	intron_variant
chr25	40477853	A	G	0.173214	Difference	intron_variant
chr25	40477817	G	A	0.171853	Difference	intron_variant
chr25	40478813	A	G	0.171691	Difference	intron_variant
chr25	40444676	T	C	0.171349	Difference	intron_variant
chr25	40450681	A	G	0.168696	Difference	intron_variant
chr25	40478844	G	C	0.168486	Difference	intron_variant
chr25	40468542	C	T	0.168152	Difference	intron_variant
chr25	40492219	A	G	0.168129	Difference	intron_variant
chr25	40469963	A	G	0.163706	Difference	intron_variant
chr25	40468652	G	A	0.16327	Difference	intron_variant
chr25	40471386	T	C	0.162743	Difference	intron_variant
chr25	40481832	T	C	0.159744	Difference	intron_variant
chr25	40482519	G	A	0.159564	Difference	intron_variant
chr25	40445095	G	A	0.159184	Difference	intron_variant
chr25	40447497	A	G	0.159184	Difference	intron_variant
chr25	40471276	T	C	0.157039	Difference	intron_variant
chr25	40443995	C	T	0.156658	Difference	intron_variant
chr25	40476088	G	A	0.156368	Difference	intron_variant
chr25	40453201	A	G	0.155857	Difference	intron_variant
chr25	40481534	C	T	0.155507	Difference	intron_variant
chr25	40467062	T	C	0.155278	Difference	intron_variant
chr25	40478496	G	A	0.155119	Difference	intron_variant
chr25	40475510	C	T	0.15496	Difference	intron_variant
chr25	40446096	T	C	0.153435	Difference	intron_variant
chr25	40446009	T	A	0.153236	Difference	intron_variant
chr25	40446032	A	G	0.153236	Difference	intron_variant
chr25	40435062	G	C	0.151017	Difference	intron_variant
chr25	40452265	T	C	0.149847	No difference	intron_variant
chr25	40476711	A	C	0.149476	No difference	intron_variant
chr25	40446329	A	G	0.148889	No difference	intron_variant
chr25	40447858	G	A	0.148696	No difference	intron_variant
chr25	40471643	T	C	0.148696	No difference	intron_variant
chr25	40452606	A	G	0.148374	No difference	intron_variant
chr25	40476828	G	A	0.148308	No difference	intron_variant
chr25	40465259	A	T	0.148171	No difference	intron_variant
chr25	40451503	C	T	0.147727	No difference	intron_variant
chr25	40444299	A	G	0.14757	No difference	intron_variant
chr25	40476105	T	C	0.146528	No difference	intron_variant
chr25	40478148	T	A	0.145661	No difference	intron_variant
chr25	40478368	A	T	0.145542	No difference	intron_variant
chr25	40478302	T	C	0.145255	No difference	intron_variant
chr25	40450854	T	C	0.144647	No difference	intron_variant
chr25	40450862	C	T	0.144647	No difference	intron_variant
chr25	40468666	C	T	0.144458	No difference	intron_variant
chr25	40446397	C	T	0.144056	No difference	intron_variant
chr25	40450440	A	G	0.144056	No difference	intron_variant
chr25	40482711	A	G	0.143949	No difference	intron_variant
chr25	40450421	G	A	0.143859	No difference	intron_variant
chr25	40447786	A	T	0.143661	No difference	intron_variant
chr25	40571229	G	A	0.142582	No difference	intron_variant
chr25	40476683	G	A	0.140958	No difference	intron_variant
chr25	40446453	A	G	0.140034	No difference	intron_variant
chr25	40446517	A	G	0.140034	No difference	intron_variant
chr25	40447762	C	T	0.139458	No difference	intron_variant
chr25	40454716	A	G	0.138845	No difference	intron_variant
chr25	40473800	T	A	0.138845	No difference	intron_variant
chr25	40445988	A	G	0.138644	No difference	intron_variant
chr25	40457089	A	G	0.138084	No difference	intron_variant
chr25	40453099	A	G	0.135719	No difference	intron_variant
chr25	40475940	C	T	0.135719	No difference	intron_variant
chr25	40475947	A	G	0.135719	No difference	intron_variant
chr25	40447929	G	A	0.135063	No difference	intron_variant
chr25	40454694	A	T	0.133849	No difference	intron_variant
chr25	40456280	G	A	0.133278	No difference	intron_variant
chr25	40446427	T	C	0.131161	No difference	intron_variant
chr25	40450891	T	G	0.130971	No difference	intron_variant
chr25	40449713	A	G	0.130114	No difference	intron_variant
chr25	40437636	T	C	0.129958	No difference	intron_variant
chr25	40437641	T	G	0.129958	No difference	intron_variant
chr25	40450792	A	G	0.129915	No difference	intron_variant
chr25	40461615	G	A	0.129915	No difference	intron_variant
chr25	40450402	A	G	0.12908	No difference	intron_variant
chr25	40454700	T	C	0.12908	No difference	intron_variant
chr25	40438237	C	T	0.128936	No difference	intron_variant
chr25	40569623	G	A	0.127951	No difference	intron_variant
chr25	40448808	C	T	0.125186	No difference	intron_variant
chr25	40449547	C	T	0.124126	No difference	intron_variant
chr25	40465680	C	A	0.123296	No difference	intron_variant
chr25	40434001	G	C	0.121469	No difference	5_prime_UTR_variant
chr25	40456793	G	A	0.118761	No difference	intron_variant
chr25	40454806	C	A	0.116512	No difference	intron_variant
chr25	40459517	C	T	0.111681	No difference	intron_variant
chr25	40451925	T	G	0.111478	No difference	intron_variant
chr25	40449985	C	G	0.110119	No difference	intron_variant
chr25	40571506	C	T	0.110015	No difference	intron_variant
chr25	40462174	C	A	0.109398	No difference	intron_variant
chr25	40447451	A	C	0.108809	No difference	intron_variant
chr25	40449766	G	A	0.105937	No difference	intron_variant
chr25	40499637	G	A	0.105878	No difference	intron_variant
chr25	40457322	A	G	0.104152	No difference	intron_variant
chr25	40476669	G	A	0.0998387	No difference	intron_variant
chr25	40439349	A	G	0.0927151	No difference	intron_variant
chr25	40481806	C	T	0.092044	No difference	intron_variant
chr25	40482541	T	C	0.0918414	No difference	intron_variant
chr25	40444087	C	G	0.0894821	No difference	intron_variant
chr25	40497595	A	G	0.0860308	No difference	intron_variant
chr25	40556424	G	A	0.0849191	No difference	intron_variant
chr25	40463223	T	C	0.0841429	No difference	intron_variant
chr25	40511439	C	T	0.0834144	No difference	intron_variant
chr25	40501702	C	T	0.0831169	No difference	intron_variant
chr25	40571386	G	T	0.0830781	No difference	intron_variant
chr25	40481631	A	C	0.0824526	No difference	intron_variant
chr25	40521154	C	T	0.0786473	No difference	intron_variant
chr25	40501045	G	A	0.0780962	No difference	intron_variant
chr25	40465703	T	C	0.077689	No difference	intron_variant
chr25	40460177	T	A	0.0766248	No difference	intron_variant
chr25	40491597	G	C	0.0762507	No difference	intron_variant
chr25	40511467	C	G	0.0756133	No difference	intron_variant
chr25	40481642	C	G	0.0751263	No difference	intron_variant
chr25	40483928	G	A	0.0751263	No difference	intron_variant
chr25	40488201	A	G	0.0739368	No difference	intron_variant
chr25	40574836	C	T	0.072885	No difference	3_prime_UTR_variant
chr25	40454260	T	A	0.0728414	No difference	intron_variant
chr25	40503037	T	C	0.0725047	No difference	intron_variant
chr25	40574968	G	A	0.0715854	No difference	3_prime_UTR_variant
chr25	40460681	A	G	0.071306	No difference	intron_variant
chr25	40460065	G	A	0.0711543	No difference	intron_variant
chr25	40437988	C	T	0.070797	No difference	intron_variant
chr25	40500212	A	G	0.0704312	No difference	intron_variant
chr25	40437662	C	T	0.0700337	No difference	intron_variant
chr25	40465109	G	C	0.0699933	No difference	intron_variant
chr25	40454681	T	A	0.0698895	No difference	intron_variant
chr25	40463626	A	G	0.0697893	No difference	intron_variant
chr25	40501610	A	G	0.0697749	No difference	intron_variant
chr25	40559246	A	T	0.0688776	No difference	intron_variant
chr25	40493918	A	G	0.0688452	No difference	intron_variant
chr25	40501736	T	G	0.0688025	No difference	intron_variant
chr25	40439611	G	A	0.0687523	No difference	intron_variant
chr25	40502220	G	A	0.0687523	No difference	intron_variant
chr25	40459685	A	G	0.0678526	No difference	intron_variant
chr25	40493339	C	T	0.067581	No difference	intron_variant
chr25	40455743	C	T	0.0670752	No difference	intron_variant
chr25	40499649	A	G	0.0668769	No difference	intron_variant
chr25	40440770	C	T	0.065901	No difference	intron_variant
chr25	40435207	C	A	0.0656566	No difference	intron_variant
chr25	40457828	C	T	0.0656566	No difference	intron_variant
chr25	40481392	C	T	0.0656566	No difference	intron_variant
chr25	40510709	A	G	0.0652834	No difference	intron_variant
chr25	40480953	C	G	0.0651055	No difference	intron_variant
chr25	40464682	G	A	0.0650369	No difference	intron_variant
chr25	40523073	A	G	0.0650305	No difference	intron_variant
chr25	40568939	A	G	0.0649351	No difference	intron_variant
chr25	40572673	A	T	0.0649351	No difference	intron_variant
chr25	40576266	T	C	0.0649351	No difference	3_prime_UTR_variant
chr25	40500528	A	T	0.0648635	No difference	intron_variant
chr25	40450922	C	T	0.0647637	No difference	intron_variant
chr25	40489991	A	G	0.0647394	No difference	intron_variant
chr25	40499558	A	C	0.0647032	No difference	intron_variant
chr25	40447584	G	A	0.0638749	No difference	intron_variant
chr25	40467195	C	T	0.0638088	No difference	intron_variant
chr25	40517033	G	A	0.0638088	No difference	intron_variant
chr25	40439569	A	G	0.0637074	No difference	intron_variant
chr25	40440136	G	A	0.0632775	No difference	intron_variant
chr25	40491924	C	T	0.062707	No difference	intron_variant
chr25	40459984	A	G	0.0625529	No difference	intron_variant
chr25	40494384	G	A	0.0618247	No difference	intron_variant
chr25	40455100	G	T	0.0616584	No difference	intron_variant
chr25	40459060	T	A	0.0615925	No difference	intron_variant
chr25	40521633	G	A	0.0612049	No difference	intron_variant
chr25	40459524	C	T	0.0607514	No difference	intron_variant
chr25	40459721	T	A	0.0601036	No difference	intron_variant
chr25	40515354	A	G	0.0600247	No difference	intron_variant
chr25	40523827	T	C	0.0597407	No difference	intron_variant
chr25	40516075	C	T	0.0588925	No difference	intron_variant
chr25	40515945	G	A	0.0587508	No difference	intron_variant
chr25	40518480	C	T	0.0586916	No difference	intron_variant
chr25	40512257	A	G	0.0584416	No difference	intron_variant
chr25	40524140	A	G	0.0584416	No difference	intron_variant
chr25	40554173	C	T	0.0579579	No difference	intron_variant
chr25	40502594	C	T	0.0576162	No difference	intron_variant
chr25	40451953	G	C	0.0574573	No difference	intron_variant
chr25	40453992	A	C	0.0573239	No difference	intron_variant
chr25	40521548	A	G	0.0571857	No difference	intron_variant
chr25	40521568	A	G	0.0571857	No difference	intron_variant
chr25	40498800	T	C	0.0570574	No difference	intron_variant
chr25	40524211	C	T	0.0569854	No difference	intron_variant
chr25	40488462	C	T	0.0569035	No difference	intron_variant
chr25	40510696	A	G	0.0568052	No difference	intron_variant
chr25	40520713	A	G	0.056763	No difference	intron_variant
chr25	40499488	T	C	0.0567121	No difference	intron_variant
chr25	40460422	A	G	0.0566148	No difference	intron_variant
chr25	40454986	C	A	0.0564878	No difference	intron_variant
chr25	40439521	A	G	0.0561759	No difference	intron_variant
chr25	40533319	C	T	0.055737	No difference	intron_variant
chr25	40527267	G	A	0.0555907	No difference	intron_variant
chr25	40512957	G	A	0.0553986	No difference	intron_variant
chr25	40521672	A	G	0.0551412	No difference	intron_variant
chr25	40520912	C	T	0.0549315	No difference	intron_variant
chr25	40502913	T	A	0.0547754	No difference	intron_variant
chr25	40564710	G	T	0.0547138	No difference	intron_variant
chr25	40458354	T	C	0.0546056	No difference	intron_variant
chr25	40489954	T	C	0.0545119	No difference	intron_variant
chr25	40500551	C	T	0.0544469	No difference	intron_variant
chr25	40502421	C	T	0.0543585	No difference	intron_variant
chr25	40530310	G	T	0.0539334	No difference	intron_variant
chr25	40463091	C	G	0.0536575	No difference	intron_variant
chr25	40461198	C	G	0.0536339	No difference	intron_variant
chr25	40440025	A	G	0.0534881	No difference	intron_variant
chr25	40460140	T	C	0.0530303	No difference	intron_variant
chr25	40461034	T	C	0.0524547	No difference	intron_variant
chr25	40461035	G	A	0.0524547	No difference	intron_variant
chr25	40501753	C	T	0.0524355	No difference	intron_variant
chr25	40460471	G	A	0.0519852	No difference	intron_variant
chr25	40523992	G	A	0.051855	No difference	intron_variant
chr25	40571507	A	C	0.0517558	No difference	intron_variant
chr25	40461852	A	G	0.0516695	No difference	intron_variant
chr25	40550006	G	A	0.0515858	No difference	intron_variant
chr25	40458799	A	G	0.0512776	No difference	intron_variant
chr25	40502623	A	G	0.0512735	No difference	intron_variant
chr25	40502629	C	T	0.0512735	No difference	intron_variant
chr25	40528699	G	A	0.0512582	No difference	intron_variant
chr25	40523208	A	G	0.0510462	No difference	intron_variant
chr25	40501120	G	A	0.0509408	No difference	intron_variant
chr25	40535217	A	G	0.0505623	No difference	downstream_gene_variant
chr25	40509353	G	A	0.0505051	No difference	intron_variant
chr25	40509381	G	A	0.0505051	No difference	intron_variant
chr25	40513530	T	A	0.0505051	No difference	intron_variant
chr25	40503024	C	T	0.0501792	No difference	intron_variant
chr25	40503026	A	G	0.0501792	No difference	intron_variant
chr25	40459847	A	G	0.0501218	No difference	intron_variant
chr25	40455967	A	T	0.049959	No difference	intron_variant
chr25	40463132	T	C	0.0497076	No difference	intron_variant
chr25	40535673	C	G	0.0494824	No difference	downstream_gene_variant
chr25	40499500	A	G	0.0491211	No difference	intron_variant
chr25	40476816	C	G	0.0491118	No difference	intron_variant
chr25	40523765	T	A	0.0491118	No difference	intron_variant
chr25	40568548	T	G	0.0489692	No difference	intron_variant
chr25	40502532	C	T	0.0489622	No difference	intron_variant
chr25	40501280	C	T	0.0487723	No difference	intron_variant
chr25	40489930	T	C	0.048537	No difference	intron_variant
chr25	40459735	A	G	0.0485131	No difference	intron_variant
chr25	40492515	G	A	0.048477	No difference	intron_variant
chr25	40439893	G	T	0.0483662	No difference	intron_variant
chr25	40440479	G	A	0.0483662	No difference	intron_variant
chr25	40453287	T	C	0.0480649	No difference	intron_variant
chr25	40502575	A	G	0.0476816	No difference	intron_variant
chr25	40549760	T	C	0.0473111	No difference	intron_variant
chr25	40570537	T	C	0.0471236	No difference	intron_variant
chr25	40573374	C	T	0.0469917	No difference	downstream_gene_variant
chr25	40490123	A	G	0.0468328	No difference	intron_variant
chr25	40502096	C	T	0.0467318	No difference	intron_variant
chr25	40493229	G	A	0.0465956	No difference	intron_variant
chr25	40569297	G	A	0.0464506	No difference	intron_variant
chr25	40439594	A	G	0.0463281	No difference	intron_variant
chr25	40509418	T	A	0.0462549	No difference	intron_variant
chr25	40529249	C	T	0.0459753	No difference	intron_variant
chr25	40496623	A	C	0.0458635	No difference	intron_variant
chr25	40487566	T	C	0.0454545	No difference	intron_variant
chr25	40487689	C	T	0.0454545	No difference	intron_variant
chr25	40490359	A	G	0.0454545	No difference	intron_variant
chr25	40492119	A	G	0.0454545	No difference	intron_variant
chr25	40497630	G	T	0.0454545	No difference	intron_variant
chr25	40500201	A	G	0.0454545	No difference	intron_variant
chr25	40501450	T	C	0.0454545	No difference	intron_variant
chr25	40505131	A	T	0.0454545	No difference	intron_variant
chr25	40501257	C	T	0.0452974	No difference	intron_variant
chr25	40460781	C	T	0.0452653	No difference	intron_variant
chr25	40467255	T	C	0.045224	No difference	intron_variant
chr25	40570753	T	C	0.0451478	No difference	splice_region_variant&intron_variant
chr25	40461330	C	T	0.0451169	No difference	intron_variant
chr25	40512979	A	G	0.0450995	No difference	intron_variant
chr25	40456944	T	G	0.0450256	No difference	intron_variant
chr25	40461138	A	G	0.0449684	No difference	intron_variant
chr25	40521331	G	A	0.0447302	No difference	intron_variant
chr25	40527640	T	C	0.0443221	No difference	intron_variant
chr25	40488579	T	C	0.0442522	No difference	intron_variant
chr25	40441264	T	C	0.0441992	No difference	intron_variant
chr25	40499262	T	A	0.044167	No difference	intron_variant
chr25	40499267	A	G	0.044167	No difference	intron_variant
chr25	40501455	C	T	0.044167	No difference	intron_variant
chr25	40508727	T	G	0.043932	No difference	intron_variant
chr25	40509329	T	C	0.0437463	No difference	intron_variant
chr25	40525844	C	T	0.0434343	No difference	intron_variant
chr25	40514994	G	A	0.0434191	No difference	intron_variant
chr25	40525907	T	A	0.0433234	No difference	intron_variant
chr25	40525909	C	T	0.0433234	No difference	intron_variant
chr25	40494747	C	T	0.0429347	No difference	intron_variant
chr25	40498816	T	C	0.0428424	No difference	intron_variant
chr25	40503815	C	T	0.0427952	No difference	intron_variant
chr25	40463394	A	C	0.0427894	No difference	intron_variant
chr25	40460948	G	A	0.0427794	No difference	intron_variant
chr25	40465339	G	A	0.0425566	No difference	intron_variant
chr25	40435135	C	A	0.042492	No difference	intron_variant
chr25	40514540	G	A	0.0424431	No difference	intron_variant
chr25	40575885	A	G	0.0424431	No difference	3_prime_UTR_variant
chr25	40440445	C	G	0.0424189	No difference	intron_variant
chr25	40457137	A	G	0.0420725	No difference	intron_variant
chr25	40566837	C	T	0.0418876	No difference	intron_variant
chr25	40568136	G	A	0.0418201	No difference	intron_variant
chr25	40576221	C	T	0.04159	No difference	3_prime_UTR_variant
chr25	40506311	T	C	0.0415552	No difference	intron_variant
chr25	40511950	T	C	0.0415485	No difference	intron_variant
chr25	40556385	C	T	0.0414277	No difference	intron_variant
chr25	40501202	C	T	0.0413853	No difference	intron_variant
chr25	40511701	G	T	0.0410581	No difference	intron_variant
chr25	40461339	C	T	0.0409202	No difference	intron_variant
chr25	40502827	C	A	0.0409055	No difference	intron_variant
chr25	40499961	A	C	0.0405597	No difference	intron_variant
chr25	40526058	C	T	0.0404778	No difference	intron_variant
chr25	40526835	G	A	0.0404778	No difference	intron_variant
chr25	40488694	C	T	0.040404	No difference	intron_variant
chr25	40497153	A	G	0.040404	No difference	intron_variant
chr25	40499507	G	T	0.040404	No difference	intron_variant
chr25	40504608	C	T	0.040404	No difference	intron_variant
chr25	40507711	G	A	0.040404	No difference	intron_variant
chr25	40546207	T	G	0.040404	No difference	upstream_gene_variant
chr25	40569669	A	C	0.040404	No difference	intron_variant
chr25	40500786	A	G	0.0403868	No difference	intron_variant
chr25	40567336	T	C	0.0402156	No difference	intron_variant
chr25	40450339	A	G	0.0402142	No difference	intron_variant
chr25	40461921	C	T	0.0400863	No difference	intron_variant
chr25	40526802	G	A	0.0400838	No difference	intron_variant
chr25	40500644	A	G	0.0398422	No difference	intron_variant
chr25	40479734	C	T	0.0397188	No difference	intron_variant
chr25	40505714	G	T	0.0393291	No difference	intron_variant
chr25	40472634	A	G	0.0392927	No difference	intron_variant
chr25	40493893	A	G	0.0391179	No difference	intron_variant
chr25	40500808	A	T	0.0390276	No difference	intron_variant
chr25	40518996	C	T	0.0390095	No difference	intron_variant
chr25	40455401	G	T	0.038981	No difference	intron_variant
chr25	40535839	T	A	0.0385209	No difference	downstream_gene_variant
chr25	40455187	C	T	0.0383228	No difference	intron_variant
chr25	40492099	A	C	0.0379649	No difference	intron_variant
chr25	40508125	T	C	0.0379649	No difference	intron_variant
chr25	40517128	G	T	0.0371118	No difference	intron_variant
chr25	40508920	C	T	0.0369605	No difference	intron_variant
chr25	40463885	G	A	0.0368037	No difference	intron_variant
chr25	40505823	T	A	0.0367692	No difference	intron_variant
chr25	40461244	T	C	0.036743	No difference	intron_variant
chr25	40569812	C	T	0.0365779	No difference	intron_variant
chr25	40458094	G	T	0.0364086	No difference	intron_variant
chr25	40556004	T	A	0.0361548	No difference	intron_variant
chr25	40499501	C	T	0.0359483	No difference	intron_variant
chr25	40492241	A	G	0.0359435	No difference	intron_variant
chr25	40502132	A	G	0.0358355	No difference	intron_variant
chr25	40461742	G	T	0.0357741	No difference	intron_variant
chr25	40464715	G	A	0.035736	No difference	intron_variant
chr25	40521857	T	C	0.0357193	No difference	intron_variant
chr25	40480485	C	T	0.035708	No difference	intron_variant
chr25	40456896	G	A	0.0356319	No difference	intron_variant
chr25	40509295	T	C	0.0355754	No difference	intron_variant
chr25	40496018	C	T	0.0355138	No difference	intron_variant
chr25	40486415	G	A	0.0353877	No difference	intron_variant
chr25	40490440	A	G	0.0353877	No difference	intron_variant
chr25	40553679	C	T	0.0353535	No difference	intron_variant
chr25	40567521	C	T	0.0353535	No difference	intron_variant
chr25	40569250	T	C	0.0353535	No difference	intron_variant
chr25	40504265	G	A	0.0350643	No difference	intron_variant
chr25	40559835	A	G	0.0350025	No difference	intron_variant
chr25	40455429	T	C	0.0349286	No difference	intron_variant
chr25	40455349	C	G	0.0348823	No difference	intron_variant
chr25	40531021	C	G	0.0348418	No difference	intron_variant
chr25	40472903	T	C	0.0348366	No difference	intron_variant
chr25	40527980	T	A	0.0347356	No difference	intron_variant
chr25	40477368	T	C	0.0346984	No difference	intron_variant
chr25	40519932	G	C	0.0346193	No difference	intron_variant
chr25	40526075	A	G	0.0343073	No difference	intron_variant
chr25	40560328	G	A	0.0340909	No difference	intron_variant
chr25	40466670	T	C	0.0340531	No difference	intron_variant
chr25	40466111	C	T	0.0340505	No difference	intron_variant
chr25	40486681	T	C	0.0339328	No difference	intron_variant
chr25	40569517	T	G	0.0337995	No difference	intron_variant
chr25	40569548	G	A	0.0337995	No difference	intron_variant
chr25	40468543	G	A	0.0337813	No difference	intron_variant
chr25	40485765	T	C	0.0337624	No difference	intron_variant
chr25	40458904	A	G	0.0337088	No difference	intron_variant
chr25	40502501	T	C	0.0334618	No difference	intron_variant
chr25	40463307	T	A	0.0332665	No difference	intron_variant
chr25	40509648	C	T	0.0331586	No difference	intron_variant
chr25	40562548	G	A	0.0331147	No difference	intron_variant
chr25	40562550	G	A	0.0331147	No difference	intron_variant
chr25	40552880	C	T	0.0328626	No difference	intron_variant
chr25	40459461	A	G	0.0328283	No difference	intron_variant
chr25	40503247	T	A	0.0326797	No difference	intron_variant
chr25	40503584	A	T	0.0326566	No difference	intron_variant
chr25	40455141	G	A	0.0325897	No difference	intron_variant
chr25	40538027	C	T	0.0325271	No difference	downstream_gene_variant
chr25	40540201	G	T	0.0325271	No difference	upstream_gene_variant
chr25	40504672	C	A	0.0324674	No difference	intron_variant
chr25	40558730	T	C	0.0323678	No difference	intron_variant
chr25	40521846	C	T	0.0323174	No difference	intron_variant
chr25	40521824	C	T	0.0321084	No difference	intron_variant
chr25	40521840	G	A	0.0321084	No difference	intron_variant
chr25	40480495	C	A	0.0320372	No difference	intron_variant
chr25	40522426	T	C	0.0319865	No difference	intron_variant
chr25	40491522	T	G	0.0319089	No difference	intron_variant
chr25	40498225	T	C	0.0318133	No difference	intron_variant
chr25	40455573	T	C	0.0317797	No difference	intron_variant
chr25	40507016	G	A	0.0317713	No difference	intron_variant
chr25	40507174	T	C	0.0317713	No difference	intron_variant
chr25	40487968	C	T	0.0317497	No difference	intron_variant
chr25	40513992	C	A	0.0317497	No difference	intron_variant
chr25	40476849	C	G	0.031694	No difference	intron_variant
chr25	40569863	A	G	0.0316611	No difference	intron_variant
chr25	40505057	G	A	0.0315869	No difference	intron_variant
chr25	40529997	G	A	0.0314218	No difference	intron_variant
chr25	40569262	G	A	0.0314024	No difference	intron_variant
chr25	40498504	G	A	0.0313265	No difference	intron_variant
chr25	40540984	T	G	0.0313265	No difference	upstream_gene_variant
chr25	40467826	C	T	0.0309439	No difference	intron_variant
chr25	40454203	A	G	0.0309388	No difference	intron_variant
chr25	40563994	G	A	0.0308402	No difference	intron_variant
chr25	40510591	C	T	0.0306149	No difference	intron_variant
chr25	40469638	T	C	0.0304699	No difference	intron_variant
chr25	40564417	A	G	0.0303452	No difference	intron_variant
chr25	40509139	G	A	0.0303284	No difference	intron_variant
chr25	40543118	T	C	0.030303	No difference	upstream_gene_variant
chr25	40544611	A	C	0.030303	No difference	upstream_gene_variant
chr25	40545246	C	T	0.030303	No difference	upstream_gene_variant
chr25	40550061	A	G	0.030303	No difference	intron_variant
chr25	40563431	T	A	0.030303	No difference	intron_variant
chr25	40538058	G	A	0.0302737	No difference	downstream_gene_variant
chr25	40463938	T	C	0.0301867	No difference	intron_variant
chr25	40563498	T	A	0.0301694	No difference	intron_variant
chr25	40552628	A	G	0.0301168	No difference	intron_variant
chr25	40463951	A	G	0.0300177	No difference	intron_variant
chr25	40510660	C	T	0.0300136	No difference	intron_variant
chr25	40455219	C	G	0.0300109	No difference	intron_variant
chr25	40575866	A	G	0.0299646	No difference	3_prime_UTR_variant
chr25	40488601	A	G	0.0296053	No difference	intron_variant
chr25	40487023	A	G	0.029082	No difference	intron_variant
chr25	40460598	C	T	0.0290132	No difference	intron_variant
chr25	40561658	C	T	0.02886	No difference	intron_variant
chr25	40437543	C	A	0.0288055	No difference	intron_variant
chr25	40501385	T	C	0.0285937	No difference	intron_variant
chr25	40556405	C	T	0.0285669	No difference	intron_variant
chr25	40476155	G	A	0.0284763	No difference	intron_variant
chr25	40563432	A	G	0.028436	No difference	intron_variant
chr25	40438432	A	G	0.0281431	No difference	intron_variant
chr25	40524931	A	C	0.0281129	No difference	intron_variant
chr25	40506740	T	A	0.0280464	No difference	intron_variant
chr25	40468400	T	A	0.0280351	No difference	intron_variant
chr25	40473894	A	G	0.0279522	No difference	intron_variant
chr25	40560046	A	G	0.0278645	No difference	intron_variant
chr25	40463795	T	C	0.0277231	No difference	intron_variant
chr25	40503836	C	T	0.0276493	No difference	intron_variant
chr25	40475612	A	G	0.0276121	No difference	intron_variant
chr25	40534494	G	A	0.0276121	No difference	downstream_gene_variant
chr25	40540843	G	A	0.0276121	No difference	upstream_gene_variant
chr25	40542580	A	G	0.0276121	No difference	upstream_gene_variant
chr25	40501546	C	T	0.0275194	No difference	intron_variant
chr25	40559028	T	A	0.0274994	No difference	intron_variant
chr25	40508893	A	G	0.0274739	No difference	intron_variant
chr25	40463335	T	C	0.0272688	No difference	intron_variant
chr25	40497376	C	T	0.0269529	No difference	intron_variant
chr25	40566005	A	G	0.026794	No difference	intron_variant
chr25	40506197	A	G	0.0267887	No difference	intron_variant
chr25	40455387	G	A	0.0267719	No difference	intron_variant
chr25	40518450	T	G	0.0267558	No difference	intron_variant
chr25	40556688	C	T	0.0267558	No difference	intron_variant
chr25	40492709	G	A	0.0266992	No difference	intron_variant
chr25	40495585	T	C	0.0266992	No difference	intron_variant
chr25	40514349	A	G	0.0266992	No difference	intron_variant
chr25	40568698	A	G	0.0266105	No difference	intron_variant
chr25	40562419	C	T	0.026357	No difference	intron_variant
chr25	40492192	A	C	0.0262563	No difference	intron_variant
chr25	40521950	G	A	0.0261554	No difference	intron_variant
chr25	40521951	T	C	0.0261554	No difference	intron_variant
chr25	40496755	T	C	0.0258217	No difference	intron_variant
chr25	40556323	G	A	0.0257723	No difference	intron_variant
chr25	40506929	G	A	0.0255943	No difference	intron_variant
chr25	40477041	A	G	0.0255878	No difference	intron_variant
chr25	40506219	G	A	0.0254659	No difference	intron_variant
chr25	40538155	G	T	0.0254659	No difference	downstream_gene_variant
chr25	40461863	A	G	0.0254254	No difference	intron_variant
chr25	40496762	T	C	0.0253904	No difference	intron_variant
chr25	40448961	G	C	0.0252525	No difference	intron_variant
chr25	40556216	G	A	0.0252525	No difference	intron_variant
chr25	40556927	G	A	0.0252525	No difference	intron_variant
chr25	40563859	A	G	0.0252525	No difference	synonymous_variant
chr25	40564649	A	G	0.0251588	No difference	intron_variant
chr25	40463395	C	A	0.025143	No difference	intron_variant
chr25	40459697	G	A	0.0249886	No difference	intron_variant
chr25	40507979	A	G	0.0248832	No difference	intron_variant
chr25	40494379	C	G	0.0247626	No difference	intron_variant
chr25	40517784	T	C	0.0247626	No difference	intron_variant
chr25	40564699	A	C	0.0247626	No difference	intron_variant
chr25	40507261	C	T	0.0244868	No difference	intron_variant
chr25	40564465	A	G	0.0243999	No difference	intron_variant
chr25	40551094	G	A	0.0243343	No difference	intron_variant
chr25	40526756	G	A	0.0242272	No difference	intron_variant
chr25	40563591	T	C	0.0242193	No difference	intron_variant
chr25	40464363	C	T	0.0241471	No difference	intron_variant
chr25	40522587	A	G	0.024071	No difference	intron_variant
chr25	40566099	A	G	0.0239573	No difference	intron_variant
chr25	40464007	A	G	0.0239253	No difference	intron_variant
chr25	40464525	A	G	0.0238162	No difference	intron_variant
chr25	40513071	G	A	0.023569	No difference	intron_variant
chr25	40476324	A	G	0.0229977	No difference	intron_variant
chr25	40534088	G	A	0.0229869	No difference	downstream_gene_variant
chr25	40510735	C	T	0.0229549	No difference	intron_variant
chr25	40479980	A	G	0.0228632	No difference	intron_variant
chr25	40535929	T	C	0.0227386	No difference	downstream_gene_variant
chr25	40537016	G	T	0.0227386	No difference	downstream_gene_variant
chr25	40537870	C	T	0.0227386	No difference	downstream_gene_variant
chr25	40483266	C	T	0.0226904	No difference	intron_variant
chr25	40504656	G	A	0.0226764	No difference	intron_variant
chr25	40462970	A	G	0.0226386	No difference	intron_variant
chr25	40530265	G	C	0.0224277	No difference	intron_variant
chr25	40534045	A	C	0.0224277	No difference	downstream_gene_variant
chr25	40534926	A	G	0.0224277	No difference	downstream_gene_variant
chr25	40570059	T	C	0.0224212	No difference	intron_variant
chr25	40571215	G	A	0.0224212	No difference	intron_variant
chr25	40478274	G	A	0.0223271	No difference	intron_variant
chr25	40479543	G	A	0.0219959	No difference	intron_variant
chr25	40462200	A	C	0.0216555	No difference	intron_variant
chr25	40557794	G	A	0.0216289	No difference	intron_variant
chr25	40550774	A	T	0.0216148	No difference	intron_variant
chr25	40471413	C	T	0.0216062	No difference	intron_variant
chr25	40471425	C	G	0.0216062	No difference	intron_variant
chr25	40462929	C	T	0.0215716	No difference	intron_variant
chr25	40464051	C	T	0.0215716	No difference	intron_variant
chr25	40491809	G	A	0.0215716	No difference	intron_variant
chr25	40491943	C	T	0.0215716	No difference	intron_variant
chr25	40492517	A	G	0.0215716	No difference	intron_variant
chr25	40495678	T	G	0.0215716	No difference	intron_variant
chr25	40496549	C	T	0.0215716	No difference	intron_variant
chr25	40496798	T	C	0.0215716	No difference	intron_variant
chr25	40496837	C	T	0.0215716	No difference	intron_variant
chr25	40497264	T	C	0.0215716	No difference	intron_variant
chr25	40497684	T	C	0.0215716	No difference	intron_variant
chr25	40497701	G	A	0.0215716	No difference	intron_variant
chr25	40501586	A	G	0.0215716	No difference	intron_variant
chr25	40501906	T	G	0.0215716	No difference	intron_variant
chr25	40503201	T	G	0.0215716	No difference	intron_variant
chr25	40503380	T	C	0.0215716	No difference	intron_variant
chr25	40503539	A	C	0.0215716	No difference	intron_variant
chr25	40503994	G	A	0.0215716	No difference	intron_variant
chr25	40505684	T	C	0.0215716	No difference	intron_variant
chr25	40506380	A	G	0.0215716	No difference	intron_variant
chr25	40507518	G	A	0.0215716	No difference	intron_variant
chr25	40507903	A	G	0.0215716	No difference	intron_variant
chr25	40508294	G	T	0.0215716	No difference	intron_variant
chr25	40509070	A	C	0.0215716	No difference	intron_variant
chr25	40510187	T	A	0.0215716	No difference	intron_variant
chr25	40488576	A	G	0.0214646	No difference	intron_variant
chr25	40502513	C	T	0.0214518	No difference	intron_variant
chr25	40464550	G	A	0.0214475	No difference	intron_variant
chr25	40507233	G	A	0.0214357	No difference	intron_variant
chr25	40477415	A	G	0.0213827	No difference	intron_variant
chr25	40500100	A	G	0.0213244	No difference	intron_variant
chr25	40508404	C	T	0.0212129	No difference	intron_variant
chr25	40524935	T	G	0.0211605	No difference	intron_variant
chr25	40506058	A	G	0.0211489	No difference	intron_variant
chr25	40509808	A	G	0.020996	No difference	intron_variant
chr25	40463802	T	G	0.0208579	No difference	intron_variant
chr25	40557750	C	G	0.0208466	No difference	intron_variant
chr25	40467789	G	A	0.0208277	No difference	intron_variant
chr25	40467793	C	T	0.0208277	No difference	intron_variant
chr25	40466647	C	T	0.0207486	No difference	intron_variant
chr25	40511092	C	T	0.0206993	No difference	intron_variant
chr25	40554009	G	A	0.0205081	No difference	intron_variant
chr25	40508442	G	A	0.0202964	No difference	intron_variant
chr25	40497587	G	A	0.020202	No difference	intron_variant
chr25	40536781	A	G	0.020202	No difference	downstream_gene_variant
chr25	40556281	C	T	0.020202	No difference	intron_variant
chr25	40557481	G	A	0.020202	No difference	intron_variant
chr25	40467842	G	A	0.0201217	No difference	intron_variant
chr25	40496409	T	C	0.0201086	No difference	intron_variant
chr25	40499382	A	C	0.0200719	No difference	intron_variant
chr25	40564651	T	C	0.0200208	No difference	intron_variant
chr25	40479859	T	C	0.0199323	No difference	intron_variant
chr25	40489975	A	G	0.0199323	No difference	intron_variant
chr25	40490671	A	G	0.0199323	No difference	intron_variant
chr25	40522791	C	T	0.0199323	No difference	intron_variant
chr25	40473733	T	A	0.0199053	No difference	intron_variant
chr25	40491872	C	T	0.0198596	No difference	intron_variant
chr25	40557852	A	G	0.0194505	No difference	intron_variant
chr25	40491897	C	T	0.0194353	No difference	intron_variant
chr25	40534746	T	G	0.019377	No difference	downstream_gene_variant
chr25	40462137	T	C	0.0193667	No difference	intron_variant
chr25	40498463	A	G	0.0193426	No difference	intron_variant
chr25	40447684	G	T	0.0193136	No difference	intron_variant
chr25	40489845	A	G	0.0192221	No difference	intron_variant
chr25	40496102	C	T	0.0190984	No difference	intron_variant
chr25	40447948	T	C	0.0189875	No difference	intron_variant
chr25	40556594	G	T	0.0188875	No difference	intron_variant
chr25	40478173	T	G	0.0188139	No difference	intron_variant
chr25	40462093	C	T	0.0187313	No difference	intron_variant
chr25	40477769	G	A	0.0187168	No difference	intron_variant
chr25	40510136	C	T	0.0187168	No difference	intron_variant
chr25	40555458	G	A	0.0184539	No difference	intron_variant
chr25	40510734	G	A	0.0184311	No difference	intron_variant
chr25	40550927	A	T	0.0183387	No difference	intron_variant
chr25	40547774	C	T	0.0182536	No difference	intron_variant
chr25	40564262	A	G	0.0179825	No difference	intron_variant
chr25	40491308	G	A	0.0179779	No difference	intron_variant
chr25	40524008	T	G	0.0179779	No difference	intron_variant
chr25	40462064	A	G	0.017922	No difference	intron_variant
chr25	40506183	T	C	0.017922	No difference	intron_variant
chr25	40535219	A	C	0.017922	No difference	downstream_gene_variant
chr25	40538463	G	A	0.017922	No difference	upstream_gene_variant
chr25	40538465	C	T	0.017922	No difference	upstream_gene_variant
chr25	40542653	T	C	0.017922	No difference	upstream_gene_variant
chr25	40528007	A	G	0.0179055	No difference	intron_variant
chr25	40550698	A	T	0.0177932	No difference	intron_variant
chr25	40551170	A	G	0.0177932	No difference	intron_variant
chr25	40561099	A	C	0.0177932	No difference	intron_variant
chr25	40477528	G	T	0.0177823	No difference	intron_variant
chr25	40498064	C	T	0.0176742	No difference	intron_variant
chr25	40497434	G	A	0.0176208	No difference	intron_variant
chr25	40549101	A	G	0.0175051	No difference	intron_variant
chr25	40572273	G	A	0.0175026	No difference	intron_variant
chr25	40511287	C	T	0.0174247	No difference	intron_variant
chr25	40544811	G	A	0.0173282	No difference	upstream_gene_variant
chr25	40513777	A	G	0.017309	No difference	intron_variant
chr25	40495162	C	T	0.017292	No difference	intron_variant
chr25	40504603	C	T	0.0172526	No difference	intron_variant
chr25	40479302	T	C	0.0172505	No difference	intron_variant
chr25	40435883	G	A	0.017239	No difference	intron_variant
chr25	40562551	A	G	0.0172317	No difference	intron_variant
chr25	40564221	A	G	0.0170694	No difference	intron_variant
chr25	40556699	C	T	0.0170377	No difference	intron_variant
chr25	40500403	T	A	0.0169719	No difference	intron_variant
chr25	40510098	G	A	0.0169719	No difference	intron_variant
chr25	40539426	A	G	0.0168734	No difference	upstream_gene_variant
chr25	40492151	A	G	0.0164069	No difference	intron_variant
chr25	40512123	T	C	0.0161929	No difference	intron_variant
chr25	40557410	C	T	0.0161929	No difference	intron_variant
chr25	40559450	A	G	0.0161929	No difference	intron_variant
chr25	40499478	C	T	0.0159521	No difference	intron_variant
chr25	40489649	A	G	0.0159325	No difference	intron_variant
chr25	40503451	T	A	0.0159325	No difference	intron_variant
chr25	40522720	T	C	0.0159325	No difference	intron_variant
chr25	40524123	T	A	0.0159325	No difference	intron_variant
chr25	40522118	T	G	0.0158324	No difference	intron_variant
chr25	40559203	C	T	0.0157199	No difference	intron_variant
chr25	40557593	T	C	0.0156771	No difference	intron_variant
chr25	40500736	T	C	0.0155795	No difference	intron_variant
chr25	40563218	A	G	0.0155575	No difference	intron_variant
chr25	40543339	G	A	0.0155201	No difference	upstream_gene_variant
chr25	40519008	G	A	0.0154801	No difference	intron_variant
chr25	40547826	T	C	0.0154268	No difference	intron_variant
chr25	40510718	G	A	0.0153077	No difference	intron_variant
chr25	40467863	C	T	0.015214	No difference	intron_variant
chr25	40448297	G	C	0.0151515	No difference	intron_variant
chr25	40470300	T	C	0.0151515	No difference	intron_variant
chr25	40501432	T	G	0.0151515	No difference	intron_variant
chr25	40521531	C	T	0.0151515	No difference	intron_variant
chr25	40474918	C	T	0.0150578	No difference	intron_variant
chr25	40550672	C	T	0.0149707	No difference	intron_variant
chr25	40551942	T	C	0.0149263	No difference	intron_variant
chr25	40564210	G	A	0.0148198	No difference	intron_variant
chr25	40564272	A	G	0.0148198	No difference	intron_variant
chr25	40550941	C	T	0.0147552	No difference	intron_variant
chr25	40468797	A	G	0.014603	No difference	intron_variant
chr25	40550012	T	C	0.0145757	No difference	intron_variant
chr25	40472913	A	G	0.014555	No difference	intron_variant
chr25	40502257	C	T	0.014555	No difference	intron_variant
chr25	40515809	A	C	0.014555	No difference	intron_variant
chr25	40523880	A	C	0.014555	No difference	intron_variant
chr25	40464484	C	T	0.0145233	No difference	intron_variant
chr25	40553607	A	G	0.0145044	No difference	intron_variant
chr25	40499555	T	C	0.0144257	No difference	intron_variant
chr25	40492558	G	A	0.0144233	No difference	intron_variant
chr25	40492038	G	T	0.0144039	No difference	intron_variant
chr25	40545626	G	A	0.0143299	No difference	upstream_gene_variant
chr25	40551161	A	G	0.0143257	No difference	intron_variant
chr25	40506057	C	T	0.0142493	No difference	intron_variant
chr25	40506797	T	A	0.0142246	No difference	intron_variant
chr25	40509844	A	G	0.014162	No difference	intron_variant
chr25	40557790	C	T	0.0140681	No difference	intron_variant
chr25	40570365	G	A	0.0140119	No difference	intron_variant
chr25	40527075	A	G	0.0138384	No difference	intron_variant
chr25	40466852	T	C	0.0137596	No difference	intron_variant
chr25	40474489	A	G	0.0137596	No difference	intron_variant
chr25	40476456	G	A	0.0137596	No difference	intron_variant
chr25	40479617	T	G	0.0137596	No difference	intron_variant
chr25	40494528	A	G	0.0137596	No difference	intron_variant
chr25	40497470	T	C	0.0137596	No difference	intron_variant
chr25	40501344	C	T	0.0137596	No difference	intron_variant
chr25	40501650	G	A	0.0137596	No difference	intron_variant
chr25	40504017	G	A	0.0137596	No difference	intron_variant
chr25	40471950	A	G	0.0137193	No difference	intron_variant
chr25	40571345	G	A	0.0137103	No difference	intron_variant
chr25	40508668	C	A	0.0136277	No difference	intron_variant
chr25	40468124	C	T	0.0135501	No difference	intron_variant
chr25	40465336	C	T	0.0135418	No difference	intron_variant
chr25	40464005	C	T	0.0135091	No difference	intron_variant
chr25	40562783	G	A	0.0132347	No difference	intron_variant
chr25	40454718	T	C	0.0131866	No difference	intron_variant
chr25	40488852	A	G	0.0131866	No difference	intron_variant
chr25	40502756	A	T	0.0131866	No difference	intron_variant
chr25	40502846	T	C	0.0131866	No difference	intron_variant
chr25	40513541	A	G	0.0131866	No difference	intron_variant
chr25	40536214	A	G	0.0131866	No difference	downstream_gene_variant
chr25	40537426	T	C	0.0131866	No difference	downstream_gene_variant
chr25	40537471	A	G	0.0131866	No difference	downstream_gene_variant
chr25	40489788	A	G	0.0130126	No difference	intron_variant
chr25	40454210	T	C	0.012987	No difference	intron_variant
chr25	40557493	G	A	0.012987	No difference	intron_variant
chr25	40488972	A	G	0.0129643	No difference	intron_variant
chr25	40465766	A	G	0.0129563	No difference	intron_variant
chr25	40462425	A	G	0.0128933	No difference	intron_variant
chr25	40551996	A	T	0.012873	No difference	intron_variant
chr25	40467734	C	T	0.0128417	No difference	intron_variant
chr25	40556561	C	T	0.0127692	No difference	intron_variant
chr25	40545231	T	C	0.0127273	No difference	upstream_gene_variant
chr25	40467755	C	A	0.0126867	No difference	intron_variant
chr25	40466939	C	T	0.0126263	No difference	intron_variant
chr25	40489920	T	C	0.0126263	No difference	intron_variant
chr25	40508492	C	T	0.0124944	No difference	intron_variant
chr25	40472221	A	G	0.0124825	No difference	intron_variant
chr25	40533637	C	G	0.0124825	No difference	downstream_gene_variant
chr25	40555794	A	G	0.012478	No difference	intron_variant
chr25	40547542	T	C	0.0124264	No difference	intron_variant
chr25	40556381	T	A	0.0124264	No difference	intron_variant
chr25	40468695	C	T	0.0123767	No difference	intron_variant
chr25	40538398	A	G	0.0123246	No difference	intron_variant
chr25	40459925	C	T	0.0122801	No difference	intron_variant
chr25	40550694	A	G	0.0122801	No difference	intron_variant
chr25	40551296	T	C	0.0122801	No difference	intron_variant
chr25	40549073	G	A	0.012255	No difference	intron_variant
chr25	40487700	A	C	0.0121322	No difference	intron_variant
chr25	40490626	T	G	0.012099	No difference	intron_variant
chr25	40491044	T	G	0.012099	No difference	intron_variant
chr25	40524181	C	T	0.012099	No difference	intron_variant
chr25	40525212	A	G	0.0120596	No difference	intron_variant
chr25	40547969	T	C	0.0120341	No difference	intron_variant
chr25	40506553	T	C	0.0118826	No difference	intron_variant
chr25	40460374	G	A	0.0117887	No difference	intron_variant
chr25	40563194	A	G	0.0117521	No difference	intron_variant
chr25	40493647	C	T	0.0117311	No difference	intron_variant
chr25	40463855	T	C	0.0116522	No difference	intron_variant
chr25	40463864	T	C	0.0116522	No difference	intron_variant
chr25	40497551	T	C	0.011626	No difference	intron_variant
chr25	40546751	G	A	0.0115423	No difference	upstream_gene_variant
chr25	40435716	C	T	0.011456	No difference	intron_variant
chr25	40570525	T	C	0.0114053	No difference	intron_variant
chr25	40471377	T	C	0.0112747	No difference	intron_variant
chr25	40562296	A	G	0.0112434	No difference	intron_variant
chr25	40561280	G	A	0.0112392	No difference	intron_variant
chr25	40451379	A	G	0.0112253	No difference	intron_variant
chr25	40566578	G	A	0.0112173	No difference	intron_variant
chr25	40462254	G	A	0.0111855	No difference	intron_variant
chr25	40468117	G	A	0.0110615	No difference	intron_variant
chr25	40545166	C	T	0.0110503	No difference	upstream_gene_variant
chr25	40551832	T	A	0.0108686	No difference	intron_variant
chr25	40560310	A	G	0.0108634	No difference	intron_variant
chr25	40462477	C	T	0.0107816	No difference	intron_variant
chr25	40497594	C	T	0.0107115	No difference	intron_variant
chr25	40508592	C	G	0.0106528	No difference	intron_variant
chr25	40556929	T	C	0.0105911	No difference	intron_variant
chr25	40557301	A	G	0.0105911	No difference	intron_variant
chr25	40568752	T	C	0.0105911	No difference	intron_variant
chr25	40468752	C	G	0.010566	No difference	intron_variant
chr25	40479613	T	C	0.010566	No difference	intron_variant
chr25	40522027	G	A	0.0105606	No difference	intron_variant
chr25	40535314	C	T	0.0105133	No difference	downstream_gene_variant
chr25	40497947	T	G	0.0105056	No difference	intron_variant
chr25	40470993	G	A	0.0104174	No difference	intron_variant
chr25	40504892	A	C	0.0103367	No difference	intron_variant
chr25	40561751	T	G	0.0102681	No difference	intron_variant
chr25	40466120	G	A	0.0101994	No difference	intron_variant
chr25	40467875	C	T	0.0101994	No difference	intron_variant
chr25	40475583	C	T	0.010101	No difference	intron_variant
chr25	40515713	C	T	0.010101	No difference	intron_variant
chr25	40555180	C	T	0.010101	No difference	intron_variant
chr25	40488788	A	G	0.010071	No difference	intron_variant
chr25	40544697	G	A	0.0100641	No difference	upstream_gene_variant
chr25	40551885	A	G	0.010007	No difference	intron_variant
chr25	40559171	A	G	0.010007	No difference	intron_variant
chr25	40559757	G	A	0.010007	No difference	intron_variant
chr25	40468692	C	T	0.00989185	No difference	intron_variant
chr25	40548488	C	T	0.00984938	No difference	intron_variant
chr25	40552135	C	T	0.00974586	No difference	intron_variant
chr25	40560251	T	C	0.00974586	No difference	intron_variant
chr25	40551367	A	G	0.0097295	No difference	splice_region_variant&intron_variant
chr25	40446552	A	G	0.00957889	No difference	intron_variant
chr25	40547579	G	A	0.00956716	No difference	intron_variant
chr25	40478332	A	G	0.00947848	No difference	intron_variant
chr25	40557348	A	C	0.00947848	No difference	intron_variant
chr25	40500482	C	T	0.00946814	No difference	intron_variant
chr25	40512682	G	A	0.00945722	No difference	intron_variant
chr25	40493283	G	A	0.00942195	No difference	intron_variant
chr25	40477842	C	T	0.00941299	No difference	intron_variant
chr25	40472407	T	C	0.00928016	No difference	intron_variant
chr25	40474748	A	C	0.00928016	No difference	intron_variant
chr25	40536770	G	A	0.00928016	No difference	downstream_gene_variant
chr25	40536776	T	C	0.00928016	No difference	downstream_gene_variant
chr25	40456051	G	T	0.009134	No difference	intron_variant
chr25	40497501	T	C	0.00893754	No difference	intron_variant
chr25	40575681	T	C	0.00890516	No difference	3_prime_UTR_variant
chr25	40481360	C	T	0.00884377	No difference	intron_variant
chr25	40549916	A	G	0.00883838	No difference	intron_variant
chr25	40549918	T	G	0.00883838	No difference	intron_variant
chr25	40550288	T	C	0.00875679	No difference	intron_variant
chr25	40550400	T	C	0.00875679	No difference	intron_variant
chr25	40464836	T	C	0.0087483	No difference	intron_variant
chr25	40480402	T	C	0.00857313	No difference	intron_variant
chr25	40485078	T	C	0.00857313	No difference	intron_variant
chr25	40512273	T	G	0.00857313	No difference	intron_variant
chr25	40514651	G	C	0.00857313	No difference	intron_variant
chr25	40554195	T	C	0.00857313	No difference	intron_variant
chr25	40562410	C	T	0.00857313	No difference	intron_variant
chr25	40572181	T	C	0.00857313	No difference	intron_variant
chr25	40563402	A	G	0.00856844	No difference	intron_variant
chr25	40528509	C	T	0.00846702	No difference	intron_variant
chr25	40541096	G	A	0.00846702	No difference	upstream_gene_variant
chr25	40543607	C	T	0.0083342	No difference	upstream_gene_variant
chr25	40550386	T	C	0.0083342	No difference	intron_variant
chr25	40535870	A	T	0.0082938	No difference	downstream_gene_variant
chr25	40469813	G	T	0.00823057	No difference	intron_variant
chr25	40542482	C	A	0.00818945	No difference	upstream_gene_variant
chr25	40435969	A	G	0.00814009	No difference	intron_variant
chr25	40476018	C	A	0.00814009	No difference	intron_variant
chr25	40524304	T	C	0.00814009	No difference	intron_variant
chr25	40492111	G	A	0.00811683	No difference	intron_variant
chr25	40539526	C	T	0.00806182	No difference	upstream_gene_variant
chr25	40503672	G	A	0.00801446	No difference	intron_variant
chr25	40557231	T	C	0.00801115	No difference	intron_variant
chr25	40567450	T	C	0.00801115	No difference	intron_variant
chr25	40559532	T	C	0.00778397	No difference	intron_variant
chr25	40559763	T	C	0.00778397	No difference	intron_variant
chr25	40561812	T	C	0.00778397	No difference	intron_variant
chr25	40566246	A	T	0.00778397	No difference	intron_variant
chr25	40438164	C	T	0.00772955	No difference	intron_variant
chr25	40487039	T	C	0.0077243	No difference	intron_variant
chr25	40487549	G	T	0.0077243	No difference	intron_variant
chr25	40488153	T	C	0.0077243	No difference	intron_variant
chr25	40488775	A	G	0.0077243	No difference	intron_variant
chr25	40454181	A	G	0.00767114	No difference	intron_variant
chr25	40550050	T	C	0.00764903	No difference	intron_variant
chr25	40451129	G	A	0.00763951	No difference	intron_variant
chr25	40547461	G	A	0.00750462	No difference	intron_variant
chr25	40556322	C	T	0.00750462	No difference	intron_variant
chr25	40565395	G	A	0.00750462	No difference	intron_variant
chr25	40510239	G	A	0.0073355	No difference	intron_variant
chr25	40554446	T	C	0.00732778	No difference	intron_variant
chr25	40556316	G	A	0.00732679	No difference	intron_variant
chr25	40550763	A	G	0.00725009	No difference	intron_variant
chr25	40558464	A	G	0.00725009	No difference	intron_variant
chr25	40510330	C	T	0.00724671	No difference	intron_variant
chr25	40498550	A	G	0.00719804	No difference	intron_variant
chr25	40516494	A	G	0.00718448	No difference	intron_variant
chr25	40544112	G	A	0.00707148	No difference	upstream_gene_variant
chr25	40507413	A	T	0.00703463	No difference	intron_variant
chr25	40534076	G	A	0.00689745	No difference	downstream_gene_variant
chr25	40537551	A	G	0.00689745	No difference	downstream_gene_variant
chr25	40522062	G	T	0.00687548	No difference	intron_variant
chr25	40524568	G	A	0.00687548	No difference	intron_variant
chr25	40485981	A	G	0.00683573	No difference	intron_variant
chr25	40467712	A	T	0.00679659	No difference	intron_variant
chr25	40467714	C	A	0.00679659	No difference	intron_variant
chr25	40481050	C	T	0.00679659	No difference	intron_variant
chr25	40511720	A	G	0.00679659	No difference	intron_variant
chr25	40466913	C	T	0.00673401	No difference	intron_variant
chr25	40489911	T	C	0.00673401	No difference	intron_variant
chr25	40517641	C	T	0.00673401	No difference	intron_variant
chr25	40525571	G	A	0.00673401	No difference	intron_variant
chr25	40525574	G	A	0.00673401	No difference	intron_variant
chr25	40525575	G	A	0.00673401	No difference	intron_variant
chr25	40525585	G	A	0.00673401	No difference	intron_variant
chr25	40525604	G	A	0.00673401	No difference	intron_variant
chr25	40527575	C	T	0.00673401	No difference	intron_variant
chr25	40527591	C	T	0.00673401	No difference	intron_variant
chr25	40527593	C	T	0.00673401	No difference	intron_variant
chr25	40527602	C	T	0.00673401	No difference	intron_variant
chr25	40527616	C	T	0.00673401	No difference	intron_variant
chr25	40527617	C	T	0.00673401	No difference	intron_variant
chr25	40527621	C	T	0.00673401	No difference	intron_variant
chr25	40527627	C	T	0.00673401	No difference	intron_variant
chr25	40528171	C	T	0.00673401	No difference	intron_variant
chr25	40528216	C	T	0.00673401	No difference	intron_variant
chr25	40528217	C	T	0.00673401	No difference	intron_variant
chr25	40528221	C	T	0.00673401	No difference	intron_variant
chr25	40528227	C	T	0.00673401	No difference	intron_variant
chr25	40528228	C	T	0.00673401	No difference	intron_variant
chr25	40528233	C	T	0.00673401	No difference	intron_variant
chr25	40528238	C	T	0.00673401	No difference	intron_variant
chr25	40528243	C	T	0.00673401	No difference	intron_variant
chr25	40528250	C	T	0.00673401	No difference	intron_variant
chr25	40528261	C	T	0.00673401	No difference	intron_variant
chr25	40528600	C	T	0.00673401	No difference	intron_variant
chr25	40528601	C	T	0.00673401	No difference	intron_variant
chr25	40528605	C	T	0.00673401	No difference	intron_variant
chr25	40528607	C	T	0.00673401	No difference	intron_variant
chr25	40528622	C	T	0.00673401	No difference	intron_variant
chr25	40528630	C	T	0.00673401	No difference	intron_variant
chr25	40529817	C	T	0.00673401	No difference	intron_variant
chr25	40529832	C	T	0.00673401	No difference	intron_variant
chr25	40529841	C	T	0.00673401	No difference	intron_variant
chr25	40529876	C	T	0.00673401	No difference	intron_variant
chr25	40529880	C	T	0.00673401	No difference	intron_variant
chr25	40529882	C	T	0.00673401	No difference	intron_variant
chr25	40529891	C	T	0.00673401	No difference	intron_variant
chr25	40529900	C	T	0.00673401	No difference	intron_variant
chr25	40529906	C	T	0.00673401	No difference	intron_variant
chr25	40529907	C	T	0.00673401	No difference	intron_variant
chr25	40529911	C	T	0.00673401	No difference	intron_variant
chr25	40529913	C	T	0.00673401	No difference	intron_variant
chr25	40529918	C	T	0.00673401	No difference	intron_variant
chr25	40529919	C	T	0.00673401	No difference	intron_variant
chr25	40529920	C	T	0.00673401	No difference	intron_variant
chr25	40529925	C	T	0.00673401	No difference	intron_variant
chr25	40529926	C	T	0.00673401	No difference	intron_variant
chr25	40529930	C	T	0.00673401	No difference	intron_variant
chr25	40529940	C	T	0.00673401	No difference	intron_variant
chr25	40529942	C	T	0.00673401	No difference	intron_variant
chr25	40529951	C	T	0.00673401	No difference	intron_variant
chr25	40529954	C	T	0.00673401	No difference	intron_variant
chr25	40529972	C	T	0.00673401	No difference	intron_variant
chr25	40529983	C	T	0.00673401	No difference	intron_variant
chr25	40529984	C	T	0.00673401	No difference	intron_variant
chr25	40529985	C	T	0.00673401	No difference	intron_variant
chr25	40529987	C	T	0.00673401	No difference	intron_variant
chr25	40529992	C	T	0.00673401	No difference	intron_variant
chr25	40530004	C	T	0.00673401	No difference	intron_variant
chr25	40530010	C	T	0.00673401	No difference	intron_variant
chr25	40530013	C	T	0.00673401	No difference	intron_variant
chr25	40530017	C	T	0.00673401	No difference	intron_variant
chr25	40530061	C	T	0.00673401	No difference	intron_variant
chr25	40530088	C	T	0.00673401	No difference	intron_variant
chr25	40530094	C	T	0.00673401	No difference	intron_variant
chr25	40530107	C	T	0.00673401	No difference	intron_variant
chr25	40530117	C	T	0.00673401	No difference	intron_variant
chr25	40530130	C	T	0.00673401	No difference	intron_variant
chr25	40530134	C	T	0.00673401	No difference	intron_variant
chr25	40530135	C	T	0.00673401	No difference	intron_variant
chr25	40530146	C	T	0.00673401	No difference	intron_variant
chr25	40530151	C	T	0.00673401	No difference	intron_variant
chr25	40530160	C	T	0.00673401	No difference	intron_variant
chr25	40530161	C	T	0.00673401	No difference	intron_variant
chr25	40530162	C	T	0.00673401	No difference	intron_variant
chr25	40530169	C	T	0.00673401	No difference	intron_variant
chr25	40530171	C	T	0.00673401	No difference	intron_variant
chr25	40530199	C	T	0.00673401	No difference	intron_variant
chr25	40530204	C	T	0.00673401	No difference	intron_variant
chr25	40530207	C	T	0.00673401	No difference	intron_variant
chr25	40552703	G	A	0.00673401	No difference	intron_variant
chr25	40554197	G	A	0.00673401	No difference	intron_variant
chr25	40534562	G	A	0.00671458	No difference	downstream_gene_variant
chr25	40499455	A	G	0.00667111	No difference	intron_variant
chr25	40547257	G	A	0.00666991	No difference	intron_variant
chr25	40496670	C	T	0.00662388	No difference	intron_variant
chr25	40540412	G	A	0.0065353	No difference	upstream_gene_variant
chr25	40563995	A	C	0.00653397	No difference	intron_variant
chr25	40518010	T	C	0.00648001	No difference	intron_variant
chr25	40497794	C	T	0.00640127	No difference	intron_variant
chr25	40492091	T	C	0.00639299	No difference	intron_variant
chr25	40464877	C	T	0.00638729	No difference	intron_variant
chr25	40535727	G	T	0.00637411	No difference	downstream_gene_variant
chr25	40466023	G	A	0.00624367	No difference	intron_variant
chr25	40536631	C	T	0.00624367	No difference	downstream_gene_variant
chr25	40537088	G	A	0.00624367	No difference	downstream_gene_variant
chr25	40511384	C	T	0.00622132	No difference	intron_variant
chr25	40550899	C	T	0.0061851	No difference	intron_variant
chr25	40519331	G	A	0.00615915	No difference	intron_variant
chr25	40541094	T	G	0.00611621	No difference	upstream_gene_variant
chr25	40545632	G	A	0.00604625	No difference	upstream_gene_variant
chr25	40553002	G	A	0.00595284	No difference	intron_variant
chr25	40565495	G	A	0.00591279	No difference	intron_variant
chr25	40468593	C	T	0.00590743	No difference	intron_variant
chr25	40562502	T	C	0.00587799	No difference	intron_variant
chr25	40435393	A	C	0.00585783	No difference	intron_variant
chr25	40458957	G	A	0.00585783	No difference	intron_variant
chr25	40569312	C	A	0.00583251	No difference	intron_variant
chr25	40518388	C	T	0.00574723	No difference	intron_variant
chr25	40498371	T	C	0.00574613	No difference	intron_variant
chr25	40504055	T	C	0.00573921	No difference	intron_variant
chr25	40485769	A	G	0.00566447	No difference	intron_variant
chr25	40510399	G	T	0.00564056	No difference	intron_variant
chr25	40532542	C	T	0.00563299	No difference	intron_variant
chr25	40537711	T	C	0.00561681	No difference	downstream_gene_variant
chr25	40504454	T	C	0.00561167	No difference	intron_variant
chr25	40504768	G	A	0.00546128	No difference	intron_variant
chr25	40452241	A	G	0.00544065	No difference	intron_variant
chr25	40564773	A	G	0.00530731	No difference	intron_variant
chr25	40571824	C	T	0.00528124	No difference	intron_variant
chr25	40572249	A	T	0.00528124	No difference	intron_variant
chr25	40565760	A	C	0.00518701	No difference	intron_variant
chr25	40481870	C	T	0.00509727	No difference	intron_variant
chr25	40444077	T	C	0.00508247	No difference	intron_variant
chr25	40469416	A	G	0.00508247	No difference	intron_variant
chr25	40474143	C	T	0.00508247	No difference	intron_variant
chr25	40487518	A	G	0.00508247	No difference	intron_variant
chr25	40526509	C	A	0.00508247	No difference	intron_variant
chr25	40526510	T	C	0.00508247	No difference	intron_variant
chr25	40559799	C	T	0.00508119	No difference	intron_variant
chr25	40461213	A	C	0.00505051	No difference	intron_variant
chr25	40461882	G	A	0.00505051	No difference	intron_variant
chr25	40475479	C	T	0.00505051	No difference	intron_variant
chr25	40497998	C	T	0.00505051	No difference	intron_variant
chr25	40497999	C	A	0.00505051	No difference	intron_variant
chr25	40498882	G	A	0.00505051	No difference	intron_variant
chr25	40498900	G	C	0.00505051	No difference	intron_variant
chr25	40514646	C	T	0.00505051	No difference	intron_variant
chr25	40528265	C	T	0.00505051	No difference	intron_variant
chr25	40528302	C	T	0.00505051	No difference	intron_variant
chr25	40528308	C	T	0.00505051	No difference	intron_variant
chr25	40528309	C	T	0.00505051	No difference	intron_variant
chr25	40528314	C	T	0.00505051	No difference	intron_variant
chr25	40528320	C	T	0.00505051	No difference	intron_variant
chr25	40550765	T	C	0.00505051	No difference	intron_variant
chr25	40554994	T	C	0.00505051	No difference	intron_variant
chr25	40555183	A	G	0.00505051	No difference	intron_variant
chr25	40574722	A	G	0.00505051	No difference	3_prime_UTR_variant
chr25	40544768	T	C	0.00499766	No difference	upstream_gene_variant
chr25	40464970	T	C	0.004914	No difference	intron_variant
chr25	40455661	A	G	0.00485504	No difference	intron_variant
chr25	40468005	G	A	0.00484039	No difference	intron_variant
chr25	40555417	G	A	0.00471874	No difference	intron_variant
chr25	40545042	A	T	0.00471057	No difference	upstream_gene_variant
chr25	40467487	A	G	0.00468475	No difference	intron_variant
chr25	40533461	A	T	0.00467122	No difference	downstream_gene_variant
chr25	40539397	A	C	0.00467122	No difference	upstream_gene_variant
chr25	40559091	C	T	0.004641	No difference	intron_variant
chr25	40450930	A	T	0.00461736	No difference	intron_variant
chr25	40553998	C	T	0.0045609	No difference	intron_variant
chr25	40554023	A	G	0.0045609	No difference	intron_variant
chr25	40559719	C	T	0.0045609	No difference	intron_variant
chr25	40455971	C	A	0.004476	No difference	intron_variant
chr25	40527848	T	A	0.00432024	No difference	intron_variant
chr25	40438011	A	G	0.00429962	No difference	intron_variant
chr25	40460941	G	A	0.00428847	No difference	intron_variant
chr25	40468003	A	G	0.00428334	No difference	intron_variant
chr25	40479933	T	C	0.00428334	No difference	intron_variant
chr25	40481524	C	G	0.00428334	No difference	intron_variant
chr25	40466064	G	A	0.00426786	No difference	intron_variant
chr25	40469827	G	A	0.00426786	No difference	intron_variant
chr25	40500144	A	G	0.00426397	No difference	intron_variant
chr25	40512041	C	T	0.00424841	No difference	intron_variant
chr25	40510456	A	G	0.00418714	No difference	intron_variant
chr25	40459241	G	A	0.00416199	No difference	intron_variant
chr25	40548724	T	C	0.00415445	No difference	intron_variant
chr25	40552949	A	G	0.00415445	No difference	intron_variant
chr25	40527975	A	G	0.0040134	No difference	intron_variant
chr25	40515239	C	G	0.00399938	No difference	intron_variant
chr25	40517594	A	G	0.00399938	No difference	intron_variant
chr25	40520934	C	A	0.00399938	No difference	intron_variant
chr25	40523172	G	A	0.00399938	No difference	intron_variant
chr25	40550328	G	A	0.0039551	No difference	intron_variant
chr25	40515579	G	A	0.00393223	No difference	intron_variant
chr25	40492417	A	G	0.00383142	No difference	intron_variant
chr25	40528530	C	T	0.00383142	No difference	intron_variant
chr25	40552410	A	G	0.00383142	No difference	intron_variant
chr25	40565365	C	T	0.00379701	No difference	intron_variant
chr25	40458996	T	C	0.00369435	No difference	intron_variant
chr25	40465030	T	C	0.00363987	No difference	intron_variant
chr25	40558555	G	A	0.00363987	No difference	intron_variant
chr25	40568650	A	G	0.00363987	No difference	intron_variant
chr25	40470938	G	A	0.00363684	No difference	intron_variant
chr25	40553048	A	G	0.00361883	No difference	intron_variant
chr25	40498947	G	A	0.003606	No difference	intron_variant
chr25	40521954	C	T	0.00355772	No difference	intron_variant
chr25	40541938	A	G	0.00348103	No difference	upstream_gene_variant
chr25	40498347	C	G	0.0034704	No difference	intron_variant
chr25	40468019	C	T	0.00341941	No difference	intron_variant
chr25	40494483	T	C	0.00335703	No difference	intron_variant
chr25	40476205	T	C	0.00334793	No difference	intron_variant
chr25	40499564	A	G	0.00333229	No difference	intron_variant
chr25	40467157	C	G	0.00331198	No difference	intron_variant
chr25	40467908	A	C	0.00331198	No difference	intron_variant
chr25	40517762	C	T	0.00330741	No difference	intron_variant
chr25	40560278	C	T	0.00330741	No difference	intron_variant
chr25	40567019	G	A	0.00330741	No difference	intron_variant
chr25	40567026	A	T	0.00330741	No difference	intron_variant
chr25	40457539	T	C	0.0031348	No difference	intron_variant
chr25	40489074	A	G	0.0031348	No difference	intron_variant
chr25	40535494	T	C	0.0031348	No difference	downstream_gene_variant
chr25	40512300	A	G	0.00307685	No difference	intron_variant
chr25	40435790	A	G	0.00306982	No difference	intron_variant
chr25	40492645	C	T	0.00304596	No difference	intron_variant
chr25	40549004	G	A	0.00302807	No difference	intron_variant
chr25	40564902	C	T	0.00302807	No difference	intron_variant
chr25	40467922	C	T	0.00301919	No difference	intron_variant
chr25	40547853	T	C	0.00301023	No difference	intron_variant
chr25	40547914	T	G	0.00301023	No difference	intron_variant
chr25	40535629	T	G	0.00297262	No difference	downstream_gene_variant
chr25	40519675	T	C	0.00296485	No difference	intron_variant
chr25	40467959	G	A	0.00294038	No difference	intron_variant
chr25	40465530	G	A	0.00286483	No difference	intron_variant
chr25	40467890	G	A	0.00286483	No difference	intron_variant
chr25	40467897	G	A	0.00286483	No difference	intron_variant
chr25	40567150	C	A	0.00286483	No difference	intron_variant
chr25	40565872	T	C	0.00285752	No difference	intron_variant
chr25	40562827	A	G	0.00283185	No difference	intron_variant
chr25	40457176	G	A	0.00281132	No difference	intron_variant
chr25	40467969	C	A	0.00278873	No difference	intron_variant
chr25	40438315	T	C	0.00275182	No difference	intron_variant
chr25	40565377	T	C	0.00274873	No difference	intron_variant
chr25	40529530	A	G	0.00274266	No difference	intron_variant
chr25	40553013	A	G	0.00274266	No difference	intron_variant
chr25	40559137	A	G	0.00274266	No difference	intron_variant
chr25	40489598	G	A	0.00263256	No difference	intron_variant
chr25	40494803	G	A	0.00258291	No difference	intron_variant
chr25	40495025	A	G	0.00258291	No difference	intron_variant
chr25	40469992	T	A	0.00256346	No difference	intron_variant
chr25	40526473	C	T	0.00252525	No difference	intron_variant
chr25	40476730	C	T	0.00247612	No difference	intron_variant
chr25	40552809	T	G	0.00247508	No difference	intron_variant
chr25	40499763	G	A	0.00245773	No difference	intron_variant
chr25	40488670	A	T	0.00243817	No difference	intron_variant
chr25	40504136	C	T	0.00243817	No difference	intron_variant
chr25	40441953	G	T	0.00238589	No difference	intron_variant
chr25	40525001	G	A	0.0023338	No difference	intron_variant
chr25	40435693	T	C	0.00228021	No difference	intron_variant
chr25	40443036	A	G	0.00228021	No difference	intron_variant
chr25	40460583	T	G	0.00226253	No difference	intron_variant
chr25	40548719	A	G	0.00216888	No difference	intron_variant
chr25	40454567	C	T	0.00212121	No difference	intron_variant
chr25	40467182	C	T	0.00211853	No difference	intron_variant
chr25	40521966	A	G	0.00211795	No difference	intron_variant
chr25	40522003	A	G	0.00211795	No difference	intron_variant
chr25	40539053	T	C	0.00211795	No difference	upstream_gene_variant
chr25	40537844	A	G	0.00208111	No difference	downstream_gene_variant
chr25	40467970	C	T	0.00200637	No difference	intron_variant
chr25	40470799	G	A	0.00200637	No difference	intron_variant
chr25	40474064	T	G	0.00200637	No difference	intron_variant
chr25	40474068	G	A	0.00200637	No difference	intron_variant
chr25	40572996	G	A	0.0019107	No difference	synonymous_variant
chr25	40434056	G	T	0.00190429	No difference	intron_variant
chr25	40531757	G	A	0.00188832	No difference	intron_variant
chr25	40512611	T	C	0.0018462	No difference	intron_variant
chr25	40445020	T	C	0.0017933	No difference	intron_variant
chr25	40434778	G	C	0.00178016	No difference	intron_variant
chr25	40438024	T	C	0.00175211	No difference	intron_variant
chr25	40490744	A	C	0.00164435	No difference	intron_variant
chr25	40472089	G	A	0.00161031	No difference	intron_variant
chr25	40472430	G	A	0.00161031	No difference	intron_variant
chr25	40568762	A	G	0.00161031	No difference	intron_variant
chr25	40538750	C	T	0.00158859	No difference	upstream_gene_variant
chr25	40477926	T	G	0.00157967	No difference	intron_variant
chr25	40468309	C	T	0.00157233	No difference	intron_variant
chr25	40468561	C	T	0.00155774	No difference	intron_variant
chr25	40466033	C	T	0.00153398	No difference	intron_variant
chr25	40544404	G	A	0.00151222	No difference	upstream_gene_variant
chr25	40465719	G	A	0.00149602	No difference	intron_variant
chr25	40466772	C	T	0.00148341	No difference	intron_variant
chr25	40557722	A	G	0.00133841	No difference	intron_variant
chr25	40562080	T	G	0.00133841	No difference	intron_variant
chr25	40467981	C	A	0.00133296	No difference	intron_variant
chr25	40467982	C	T	0.00133296	No difference	intron_variant
chr25	40467996	G	A	0.00133296	No difference	intron_variant
chr25	40470766	C	T	0.00127821	No difference	intron_variant
chr25	40471139	G	A	0.00127555	No difference	intron_variant
chr25	40495369	G	A	0.0012508	No difference	intron_variant
chr25	40435652	G	A	0.00124844	No difference	intron_variant
chr25	40471781	A	G	0.00124844	No difference	intron_variant
chr25	40568483	A	G	0.00118064	No difference	intron_variant
chr25	40465920	T	G	0.00114206	No difference	intron_variant
chr25	40469131	G	A	0.00114206	No difference	intron_variant
chr25	40465865	T	C	0.00114155	No difference	intron_variant
chr25	40467383	A	G	0.00114155	No difference	intron_variant
chr25	40468515	A	G	0.00114155	No difference	intron_variant
chr25	40478385	C	T	0.00114155	No difference	intron_variant
chr25	40481044	A	G	0.00114155	No difference	intron_variant
chr25	40532361	T	C	0.00112362	No difference	intron_variant
chr25	40510855	G	T	0.00111625	No difference	intron_variant
chr25	40547867	A	G	0.00111625	No difference	intron_variant
chr25	40481127	C	T	0.00108092	No difference	intron_variant
chr25	40481090	T	G	0.00105255	No difference	intron_variant
chr25	40555067	C	T	0.00105243	No difference	intron_variant
chr25	40565366	G	A	0.00105243	No difference	intron_variant
chr25	40532172	A	G	0.00103306	No difference	intron_variant
chr25	40477488	C	T	0.00102345	No difference	intron_variant
chr25	40454561	T	G	0.000990137	No difference	intron_variant
chr25	40547702	T	A	0.000842663	No difference	intron_variant
chr25	40500296	A	G	0.000830364	No difference	intron_variant
chr25	40493497	C	T	0.000783699	No difference	intron_variant
chr25	40494178	G	T	0.000783699	No difference	intron_variant
chr25	40497987	C	T	0.000698812	No difference	intron_variant
chr25	40548260	T	C	0.000663149	No difference	intron_variant
chr25	40563444	A	G	0.000661101	No difference	intron_variant
chr25	40516316	G	T	0.000631313	No difference	intron_variant
chr25	40521197	A	C	0.000631313	No difference	intron_variant
chr25	40499563	T	C	0.000614347	No difference	intron_variant
chr25	40507555	G	A	0.000561052	No difference	intron_variant
chr25	40569690	C	T	0.000533827	No difference	intron_variant
chr25	40461739	C	T	0.000526305	No difference	intron_variant
chr25	40475798	A	G	0.000526305	No difference	intron_variant
chr25	40550269	C	A	0.000489165	No difference	intron_variant
chr25	40470221	G	A	0.000467227	No difference	intron_variant
chr25	40484548	A	C	0.000407997	No difference	intron_variant
chr25	40492501	G	T	0.000390874	No difference	intron_variant
chr25	40495476	T	C	0.000365671	No difference	intron_variant
chr25	40437595	T	C	0.000335458	No difference	intron_variant
chr25	40481605	G	A	0.000335458	No difference	intron_variant
chr25	40458172	A	C	0.000259	No difference	intron_variant
chr25	40557686	C	T	0.000255574	No difference	intron_variant
chr25	40499809	A	C	0.000227652	No difference	intron_variant
chr25	40467017	T	C	0.000206143	No difference	intron_variant
chr25	40470930	C	T	0.000206143	No difference	intron_variant
chr25	40472475	A	G	0.000206143	No difference	intron_variant
chr25	40478796	A	T	0.000206143	No difference	intron_variant
chr25	40479456	T	C	0.000206143	No difference	intron_variant
chr25	40479472	C	T	0.000206143	No difference	intron_variant
chr25	40480791	T	C	0.000206143	No difference	intron_variant
chr25	40496565	C	T	0.000160768	No difference	intron_variant
chr25	40489653	A	G	8.85321e-05	No difference	intron_variant
chr25	40474275	A	G	8.60238e-05	No difference	intron_variant
chr25	40444173	G	A	7.63301e-05	No difference	intron_variant
chr25	40456330	C	T	7.63301e-05	No difference	intron_variant
chr25	40551235	T	C	7.63301e-05	No difference	intron_variant
chr25	40571526	T	C	7.63301e-05	No difference	intron_variant
chr25	40436523	G	A	1.12147e-16	No difference	intron_variant
chr25	40437344	G	A	1.12147e-16	No difference	intron_variant
chr25	40437347	G	A	1.12147e-16	No difference	intron_variant
chr25	40437354	G	A	1.12147e-16	No difference	intron_variant
chr25	40437356	G	A	1.12147e-16	No difference	intron_variant
chr25	40444660	G	A	1.12147e-16	No difference	intron_variant
chr25	40444693	G	A	1.12147e-16	No difference	intron_variant
chr25	40444702	G	A	1.12147e-16	No difference	intron_variant
chr25	40444708	G	A	1.12147e-16	No difference	intron_variant
chr25	40444710	G	A	1.12147e-16	No difference	intron_variant
chr25	40444711	G	A	1.12147e-16	No difference	intron_variant
chr25	40444714	G	A	1.12147e-16	No difference	intron_variant
chr25	40444721	G	A	1.12147e-16	No difference	intron_variant
chr25	40444725	G	A	1.12147e-16	No difference	intron_variant
chr25	40444797	G	A	1.12147e-16	No difference	intron_variant
chr25	40444807	G	A	1.12147e-16	No difference	intron_variant
chr25	40444813	G	A	1.12147e-16	No difference	intron_variant
chr25	40444816	G	A	1.12147e-16	No difference	intron_variant
chr25	40444828	G	A	1.12147e-16	No difference	intron_variant
chr25	40444842	G	A	1.12147e-16	No difference	intron_variant
chr25	40444843	G	A	1.12147e-16	No difference	intron_variant
chr25	40444857	G	A	1.12147e-16	No difference	intron_variant
chr25	40444862	G	A	1.12147e-16	No difference	intron_variant
chr25	40444863	G	A	1.12147e-16	No difference	intron_variant
chr25	40444865	G	A	1.12147e-16	No difference	intron_variant
chr25	40444869	G	A	1.12147e-16	No difference	intron_variant
chr25	40447773	C	T	1.12147e-16	No difference	intron_variant
chr25	40447776	C	T	1.12147e-16	No difference	intron_variant
chr25	40447969	C	T	1.12147e-16	No difference	intron_variant
chr25	40447977	C	T	1.12147e-16	No difference	intron_variant
chr25	40447981	C	T	1.12147e-16	No difference	intron_variant
chr25	40447988	C	T	1.12147e-16	No difference	intron_variant
chr25	40447999	C	T	1.12147e-16	No difference	intron_variant
chr25	40448717	C	T	1.12147e-16	No difference	intron_variant
chr25	40453017	C	T	1.12147e-16	No difference	intron_variant
chr25	40453028	C	T	1.12147e-16	No difference	intron_variant
chr25	40453037	C	T	1.12147e-16	No difference	intron_variant
chr25	40453038	C	T	1.12147e-16	No difference	intron_variant
chr25	40453043	C	T	1.12147e-16	No difference	intron_variant
chr25	40453049	C	T	1.12147e-16	No difference	intron_variant
chr25	40453052	C	T	1.12147e-16	No difference	intron_variant
chr25	40453055	C	T	1.12147e-16	No difference	intron_variant
chr25	40457318	T	C	1.12147e-16	No difference	intron_variant
chr25	40457367	A	G	1.12147e-16	No difference	intron_variant
chr25	40475374	C	T	1.12147e-16	No difference	intron_variant
chr25	40475415	C	A	1.12147e-16	No difference	intron_variant
chr25	40487350	G	A	1.12147e-16	No difference	intron_variant
chr25	40488992	C	T	1.12147e-16	No difference	intron_variant
chr25	40488993	C	T	1.12147e-16	No difference	intron_variant
chr25	40489008	C	T	1.12147e-16	No difference	intron_variant
chr25	40489019	C	T	1.12147e-16	No difference	intron_variant
chr25	40489025	C	T	1.12147e-16	No difference	intron_variant
chr25	40489058	C	T	1.12147e-16	No difference	intron_variant
chr25	40489067	C	T	1.12147e-16	No difference	intron_variant
chr25	40489070	C	T	1.12147e-16	No difference	intron_variant
chr25	40489081	C	T	1.12147e-16	No difference	intron_variant
chr25	40489087	C	T	1.12147e-16	No difference	intron_variant
chr25	40489089	C	T	1.12147e-16	No difference	intron_variant
chr25	40489093	C	T	1.12147e-16	No difference	intron_variant
chr25	40489807	G	A	1.12147e-16	No difference	intron_variant
chr25	40489863	G	A	1.12147e-16	No difference	intron_variant
chr25	40490032	G	A	1.12147e-16	No difference	intron_variant
chr25	40490555	T	C	1.12147e-16	No difference	intron_variant
chr25	40492663	A	G	1.12147e-16	No difference	intron_variant
chr25	40497629	C	T	1.12147e-16	No difference	intron_variant
chr25	40498527	G	A	1.12147e-16	No difference	intron_variant
chr25	40499601	T	C	1.12147e-16	No difference	intron_variant
chr25	40499629	T	C	1.12147e-16	No difference	intron_variant
chr25	40499648	T	G	1.12147e-16	No difference	intron_variant
chr25	40500009	G	A	1.12147e-16	No difference	intron_variant
chr25	40500104	T	C	1.12147e-16	No difference	intron_variant
chr25	40500336	A	T	1.12147e-16	No difference	intron_variant
chr25	40500732	G	A	1.12147e-16	No difference	intron_variant
chr25	40501030	C	T	1.12147e-16	No difference	intron_variant
chr25	40501402	G	A	1.12147e-16	No difference	intron_variant
chr25	40501403	G	A	1.12147e-16	No difference	intron_variant
chr25	40504414	C	T	1.12147e-16	No difference	intron_variant
chr25	40508579	T	C	1.12147e-16	No difference	intron_variant
chr25	40510857	C	T	1.12147e-16	No difference	intron_variant
chr25	40512237	C	T	1.12147e-16	No difference	intron_variant
chr25	40521765	A	G	1.12147e-16	No difference	intron_variant
chr25	40523381	A	G	1.12147e-16	No difference	intron_variant
chr25	40523553	G	A	1.12147e-16	No difference	intron_variant
chr25	40523555	G	A	1.12147e-16	No difference	intron_variant
chr25	40523570	G	A	1.12147e-16	No difference	intron_variant
chr25	40523578	G	A	1.12147e-16	No difference	intron_variant
chr25	40523604	G	A	1.12147e-16	No difference	intron_variant
chr25	40523617	G	A	1.12147e-16	No difference	intron_variant
chr25	40526101	A	G	1.12147e-16	No difference	intron_variant
chr25	40532468	G	A	1.12147e-16	No difference	intron_variant
chr25	40532474	G	A	1.12147e-16	No difference	intron_variant
chr25	40532487	G	A	1.12147e-16	No difference	intron_variant
chr25	40532488	G	A	1.12147e-16	No difference	intron_variant
chr25	40543174	G	C	1.12147e-16	No difference	upstream_gene_variant
chr25	40545011	C	T	1.12147e-16	No difference	upstream_gene_variant
chr25	40547863	A	G	1.12147e-16	No difference	intron_variant
chr25	40548179	G	A	1.12147e-16	No difference	intron_variant
chr25	40548193	G	A	1.12147e-16	No difference	intron_variant
chr25	40548199	G	A	1.12147e-16	No difference	intron_variant
chr25	40548214	G	A	1.12147e-16	No difference	intron_variant
chr25	40548215	G	A	1.12147e-16	No difference	intron_variant
chr25	40551871	C	T	1.12147e-16	No difference	intron_variant
chr25	40551872	C	T	1.12147e-16	No difference	intron_variant
chr25	40551881	C	T	1.12147e-16	No difference	intron_variant
chr25	40552647	G	A	1.12147e-16	No difference	intron_variant
chr25	40553109	G	A	1.12147e-16	No difference	intron_variant
chr25	40553175	G	A	1.12147e-16	No difference	intron_variant
chr25	40553208	A	G	1.12147e-16	No difference	intron_variant
chr25	40553730	T	G	1.12147e-16	No difference	intron_variant
chr25	40559642	C	T	1.12147e-16	No difference	synonymous_variant
chr25	40559644	C	T	1.12147e-16	No difference	missense_variant
chr25	40570214	G	T	1.12147e-16	No difference	intron_variant
chr25	40571245	C	T	1.12147e-16	No difference	intron_variant
chr25	40576302	C	G	1.12147e-16	No difference	3_prime_UTR_variant
chr25	40576562	C	T	1.12147e-16	No difference	3_prime_UTR_variant
chr25	40576819	G	A	1.12147e-16	No difference	3_prime_UTR_variant
chr25	40576827	G	A	1.12147e-16	No difference	3_prime_UTR_variant
chr25	40576841	G	A	1.12147e-16	No difference	3_prime_UTR_variant
chr25	40576851	G	A	1.12147e-16	No difference	3_prime_UTR_variant
chr25	40576852	G	A	1.12147e-16	No difference	3_prime_UTR_variant
chr25	40576857	G	A	1.12147e-16	No difference	3_prime_UTR_variant
chr25	40576869	G	A	1.12147e-16	No difference	3_prime_UTR_variant
chr25	40577708	C	T	1.12147e-16	No difference	3_prime_UTR_variant
chr25	40439391	G	A	1.015e-17	No difference	intron_variant
chr25	40435586	G	A	4.06576e-18	No difference	intron_variant
chr25	40435588	G	A	4.06576e-18	No difference	intron_variant
chr25	40435589	G	A	4.06576e-18	No difference	intron_variant
chr25	40435598	G	A	4.06576e-18	No difference	intron_variant
chr25	40435603	G	A	4.06576e-18	No difference	intron_variant
chr25	40435616	G	A	4.06576e-18	No difference	intron_variant
chr25	40435659	G	A	4.06576e-18	No difference	intron_variant
chr25	40435660	G	A	4.06576e-18	No difference	intron_variant
chr25	40435662	G	A	4.06576e-18	No difference	intron_variant
chr25	40435666	G	A	4.06576e-18	No difference	intron_variant
chr25	40435686	G	A	4.06576e-18	No difference	intron_variant
chr25	40435718	G	A	4.06576e-18	No difference	intron_variant
chr25	40435723	G	A	4.06576e-18	No difference	intron_variant
chr25	40435726	G	A	4.06576e-18	No difference	intron_variant
chr25	40435729	G	A	4.06576e-18	No difference	intron_variant
chr25	40435771	G	A	4.06576e-18	No difference	intron_variant
chr25	40435780	G	A	4.06576e-18	No difference	intron_variant
chr25	40435783	G	A	4.06576e-18	No difference	intron_variant
chr25	40435792	G	A	4.06576e-18	No difference	intron_variant
chr25	40435806	G	A	4.06576e-18	No difference	intron_variant
chr25	40435808	G	A	4.06576e-18	No difference	intron_variant
chr25	40435819	G	A	4.06576e-18	No difference	intron_variant
chr25	40435821	G	A	4.06576e-18	No difference	intron_variant
chr25	40435865	G	A	4.06576e-18	No difference	intron_variant
chr25	40435867	G	A	4.06576e-18	No difference	intron_variant
chr25	40435922	G	A	4.06576e-18	No difference	intron_variant
chr25	40435929	G	A	4.06576e-18	No difference	intron_variant
chr25	40435947	G	A	4.06576e-18	No difference	intron_variant
chr25	40435948	G	A	4.06576e-18	No difference	intron_variant
chr25	40435975	G	A	4.06576e-18	No difference	intron_variant
chr25	40435976	G	A	4.06576e-18	No difference	intron_variant
chr25	40435977	G	A	4.06576e-18	No difference	intron_variant
chr25	40435990	G	A	4.06576e-18	No difference	intron_variant
chr25	40435998	G	A	4.06576e-18	No difference	intron_variant
chr25	40436007	G	A	4.06576e-18	No difference	intron_variant
chr25	40436010	G	A	4.06576e-18	No difference	intron_variant
chr25	40436017	G	A	4.06576e-18	No difference	intron_variant
chr25	40436036	G	A	4.06576e-18	No difference	intron_variant
chr25	40436037	G	A	4.06576e-18	No difference	intron_variant
chr25	40436041	G	A	4.06576e-18	No difference	intron_variant
chr25	40436051	G	A	4.06576e-18	No difference	intron_variant
chr25	40436066	G	A	4.06576e-18	No difference	intron_variant
chr25	40436487	G	A	4.06576e-18	No difference	intron_variant
chr25	40436488	G	A	4.06576e-18	No difference	intron_variant
chr25	40436495	G	A	4.06576e-18	No difference	intron_variant
chr25	40436504	G	A	4.06576e-18	No difference	intron_variant
chr25	40436519	G	A	4.06576e-18	No difference	intron_variant
chr25	40436536	G	A	4.06576e-18	No difference	intron_variant
chr25	40436560	G	A	4.06576e-18	No difference	intron_variant
chr25	40436566	G	A	4.06576e-18	No difference	intron_variant
chr25	40436573	G	A	4.06576e-18	No difference	intron_variant
chr25	40436574	G	A	4.06576e-18	No difference	intron_variant
chr25	40436583	G	A	4.06576e-18	No difference	intron_variant
chr25	40436586	G	A	4.06576e-18	No difference	intron_variant
chr25	40436607	G	A	4.06576e-18	No difference	intron_variant
chr25	40436616	G	A	4.06576e-18	No difference	intron_variant
chr25	40436620	G	A	4.06576e-18	No difference	intron_variant
chr25	40436622	G	A	4.06576e-18	No difference	intron_variant
chr25	40436629	G	A	4.06576e-18	No difference	intron_variant
chr25	40436637	G	A	4.06576e-18	No difference	intron_variant
chr25	40436644	G	A	4.06576e-18	No difference	intron_variant
chr25	40436645	G	A	4.06576e-18	No difference	intron_variant
chr25	40436660	G	A	4.06576e-18	No difference	intron_variant
chr25	40436666	G	A	4.06576e-18	No difference	intron_variant
chr25	40436678	G	A	4.06576e-18	No difference	intron_variant
chr25	40436681	G	A	4.06576e-18	No difference	intron_variant
chr25	40436704	G	A	4.06576e-18	No difference	intron_variant
chr25	40436707	G	A	4.06576e-18	No difference	intron_variant
chr25	40436711	G	A	4.06576e-18	No difference	intron_variant
chr25	40436714	G	A	4.06576e-18	No difference	intron_variant
chr25	40436718	G	A	4.06576e-18	No difference	intron_variant
chr25	40436724	G	A	4.06576e-18	No difference	intron_variant
chr25	40436727	G	A	4.06576e-18	No difference	intron_variant
chr25	40436728	G	A	4.06576e-18	No difference	intron_variant
chr25	40437848	C	T	4.06576e-18	No difference	intron_variant
chr25	40437856	C	T	4.06576e-18	No difference	intron_variant
chr25	40437864	C	T	4.06576e-18	No difference	intron_variant
chr25	40437867	C	T	4.06576e-18	No difference	intron_variant
chr25	40437868	C	T	4.06576e-18	No difference	intron_variant
chr25	40437872	C	T	4.06576e-18	No difference	intron_variant
chr25	40437875	C	T	4.06576e-18	No difference	intron_variant
chr25	40437907	C	T	4.06576e-18	No difference	intron_variant
chr25	40437959	C	T	4.06576e-18	No difference	intron_variant
chr25	40437960	C	T	4.06576e-18	No difference	intron_variant
chr25	40437972	C	T	4.06576e-18	No difference	intron_variant
chr25	40437974	C	T	4.06576e-18	No difference	intron_variant
chr25	40437985	C	T	4.06576e-18	No difference	intron_variant
chr25	40437987	C	T	4.06576e-18	No difference	intron_variant
chr25	40437992	C	T	4.06576e-18	No difference	intron_variant
chr25	40437995	C	T	4.06576e-18	No difference	intron_variant
chr25	40438008	C	T	4.06576e-18	No difference	intron_variant
chr25	40438012	C	T	4.06576e-18	No difference	intron_variant
chr25	40438015	C	T	4.06576e-18	No difference	intron_variant
chr25	40438034	C	T	4.06576e-18	No difference	intron_variant
chr25	40438046	C	T	4.06576e-18	No difference	intron_variant
chr25	40438166	C	T	4.06576e-18	No difference	intron_variant
chr25	40438808	C	T	4.06576e-18	No difference	intron_variant
chr25	40438812	C	T	4.06576e-18	No difference	intron_variant
chr25	40438817	C	T	4.06576e-18	No difference	intron_variant
chr25	40438818	C	T	4.06576e-18	No difference	intron_variant
chr25	40438820	C	T	4.06576e-18	No difference	intron_variant
chr25	40438826	C	T	4.06576e-18	No difference	intron_variant
chr25	40438840	C	T	4.06576e-18	No difference	intron_variant
chr25	40438844	C	T	4.06576e-18	No difference	intron_variant
chr25	40438879	C	T	4.06576e-18	No difference	intron_variant
chr25	40438881	C	T	4.06576e-18	No difference	intron_variant
chr25	40438884	C	T	4.06576e-18	No difference	intron_variant
chr25	40438886	C	T	4.06576e-18	No difference	intron_variant
chr25	40438889	C	T	4.06576e-18	No difference	intron_variant
chr25	40438898	C	T	4.06576e-18	No difference	intron_variant
chr25	40438899	C	T	4.06576e-18	No difference	intron_variant
chr25	40438902	C	T	4.06576e-18	No difference	intron_variant
chr25	40438903	C	T	4.06576e-18	No difference	intron_variant
chr25	40438917	C	T	4.06576e-18	No difference	intron_variant
chr25	40438923	C	T	4.06576e-18	No difference	intron_variant
chr25	40439049	C	T	4.06576e-18	No difference	intron_variant
chr25	40439080	C	T	4.06576e-18	No difference	intron_variant
chr25	40439081	C	T	4.06576e-18	No difference	intron_variant
chr25	40440031	C	T	4.06576e-18	No difference	intron_variant
chr25	40440032	C	T	4.06576e-18	No difference	intron_variant
chr25	40440050	C	T	4.06576e-18	No difference	intron_variant
chr25	40440064	C	T	4.06576e-18	No difference	intron_variant
chr25	40440072	C	T	4.06576e-18	No difference	intron_variant
chr25	40440081	C	T	4.06576e-18	No difference	intron_variant
chr25	40440083	C	T	4.06576e-18	No difference	intron_variant
chr25	40440088	C	T	4.06576e-18	No difference	intron_variant
chr25	40440090	C	T	4.06576e-18	No difference	intron_variant
chr25	40440091	C	T	4.06576e-18	No difference	intron_variant
chr25	40440096	C	T	4.06576e-18	No difference	intron_variant
chr25	40440098	C	T	4.06576e-18	No difference	intron_variant
chr25	40440108	C	T	4.06576e-18	No difference	intron_variant
chr25	40440708	C	T	4.06576e-18	No difference	intron_variant
chr25	40440736	C	T	4.06576e-18	No difference	intron_variant
chr25	40440742	C	T	4.06576e-18	No difference	intron_variant
chr25	40440763	C	T	4.06576e-18	No difference	intron_variant
chr25	40440764	C	T	4.06576e-18	No difference	intron_variant
chr25	40440772	C	T	4.06576e-18	No difference	intron_variant
chr25	40440774	C	T	4.06576e-18	No difference	intron_variant
chr25	40440787	C	T	4.06576e-18	No difference	intron_variant
chr25	40440816	C	T	4.06576e-18	No difference	intron_variant
chr25	40440828	C	T	4.06576e-18	No difference	intron_variant
chr25	40440856	C	T	4.06576e-18	No difference	intron_variant
chr25	40440865	C	T	4.06576e-18	No difference	intron_variant
chr25	40440868	C	T	4.06576e-18	No difference	intron_variant
chr25	40440869	C	T	4.06576e-18	No difference	intron_variant
chr25	40440876	C	T	4.06576e-18	No difference	intron_variant
chr25	40440888	C	T	4.06576e-18	No difference	intron_variant
chr25	40440889	C	T	4.06576e-18	No difference	intron_variant
chr25	40440893	C	T	4.06576e-18	No difference	intron_variant
chr25	40440915	C	T	4.06576e-18	No difference	intron_variant
chr25	40440948	C	T	4.06576e-18	No difference	intron_variant
chr25	40440974	C	T	4.06576e-18	No difference	intron_variant
chr25	40440975	C	T	4.06576e-18	No difference	intron_variant
chr25	40440977	C	T	4.06576e-18	No difference	intron_variant
chr25	40440983	C	T	4.06576e-18	No difference	intron_variant
chr25	40440985	C	T	4.06576e-18	No difference	intron_variant
chr25	40440986	C	T	4.06576e-18	No difference	intron_variant
chr25	40441000	C	T	4.06576e-18	No difference	intron_variant
chr25	40441011	C	T	4.06576e-18	No difference	intron_variant
chr25	40442792	C	T	4.06576e-18	No difference	intron_variant
chr25	40442793	C	T	4.06576e-18	No difference	intron_variant
chr25	40442835	C	T	4.06576e-18	No difference	intron_variant
chr25	40442838	C	T	4.06576e-18	No difference	intron_variant
chr25	40442851	C	T	4.06576e-18	No difference	intron_variant
chr25	40442874	C	T	4.06576e-18	No difference	intron_variant
chr25	40442881	C	T	4.06576e-18	No difference	intron_variant
chr25	40442891	C	T	4.06576e-18	No difference	intron_variant
chr25	40442900	C	T	4.06576e-18	No difference	intron_variant
chr25	40442901	C	T	4.06576e-18	No difference	intron_variant
chr25	40442903	C	T	4.06576e-18	No difference	intron_variant
chr25	40442908	C	T	4.06576e-18	No difference	intron_variant
chr25	40442912	C	T	4.06576e-18	No difference	intron_variant
chr25	40442921	C	T	4.06576e-18	No difference	intron_variant
chr25	40442929	C	T	4.06576e-18	No difference	intron_variant
chr25	40442938	C	T	4.06576e-18	No difference	intron_variant
chr25	40442940	C	T	4.06576e-18	No difference	intron_variant
chr25	40442950	C	T	4.06576e-18	No difference	intron_variant
chr25	40442959	C	T	4.06576e-18	No difference	intron_variant
chr25	40442964	C	T	4.06576e-18	No difference	intron_variant
chr25	40443340	C	T	4.06576e-18	No difference	intron_variant
chr25	40443344	C	T	4.06576e-18	No difference	intron_variant
chr25	40443348	C	T	4.06576e-18	No difference	intron_variant
chr25	40443376	C	T	4.06576e-18	No difference	intron_variant
chr25	40443390	C	T	4.06576e-18	No difference	intron_variant
chr25	40443399	C	T	4.06576e-18	No difference	intron_variant
chr25	40443430	C	T	4.06576e-18	No difference	intron_variant
chr25	40443434	C	T	4.06576e-18	No difference	intron_variant
chr25	40443446	C	T	4.06576e-18	No difference	intron_variant
chr25	40443447	C	T	4.06576e-18	No difference	intron_variant
chr25	40443460	C	T	4.06576e-18	No difference	intron_variant
chr25	40443472	C	T	4.06576e-18	No difference	intron_variant
chr25	40443479	C	T	4.06576e-18	No difference	intron_variant
chr25	40444113	C	T	4.06576e-18	No difference	intron_variant
chr25	40445662	C	T	4.06576e-18	No difference	intron_variant
chr25	40445663	C	T	4.06576e-18	No difference	intron_variant
chr25	40445664	C	T	4.06576e-18	No difference	intron_variant
chr25	40445670	C	T	4.06576e-18	No difference	intron_variant
chr25	40446444	C	T	4.06576e-18	No difference	intron_variant
chr25	40446445	C	T	4.06576e-18	No difference	intron_variant
chr25	40446478	C	T	4.06576e-18	No difference	intron_variant
chr25	40447581	C	T	4.06576e-18	No difference	intron_variant
chr25	40447582	C	T	4.06576e-18	No difference	intron_variant
chr25	40447593	C	T	4.06576e-18	No difference	intron_variant
chr25	40447600	C	T	4.06576e-18	No difference	intron_variant
chr25	40447602	C	T	4.06576e-18	No difference	intron_variant
chr25	40447603	C	T	4.06576e-18	No difference	intron_variant
chr25	40447605	C	T	4.06576e-18	No difference	intron_variant
chr25	40447617	C	T	4.06576e-18	No difference	intron_variant
chr25	40447624	C	T	4.06576e-18	No difference	intron_variant
chr25	40447625	C	T	4.06576e-18	No difference	intron_variant
chr25	40447634	C	T	4.06576e-18	No difference	intron_variant
chr25	40447645	C	T	4.06576e-18	No difference	intron_variant
chr25	40447646	C	T	4.06576e-18	No difference	intron_variant
chr25	40447654	C	T	4.06576e-18	No difference	intron_variant
chr25	40447655	C	T	4.06576e-18	No difference	intron_variant
chr25	40447743	C	T	4.06576e-18	No difference	intron_variant
chr25	40448004	C	T	4.06576e-18	No difference	intron_variant
chr25	40448010	C	T	4.06576e-18	No difference	intron_variant
chr25	40448012	C	T	4.06576e-18	No difference	intron_variant
chr25	40448576	C	T	4.06576e-18	No difference	intron_variant
chr25	40448584	C	T	4.06576e-18	No difference	intron_variant
chr25	40448589	C	T	4.06576e-18	No difference	intron_variant
chr25	40448593	C	T	4.06576e-18	No difference	intron_variant
chr25	40448600	C	T	4.06576e-18	No difference	intron_variant
chr25	40448609	C	T	4.06576e-18	No difference	intron_variant
chr25	40448614	C	T	4.06576e-18	No difference	intron_variant
chr25	40448615	C	T	4.06576e-18	No difference	intron_variant
chr25	40448623	C	T	4.06576e-18	No difference	intron_variant
chr25	40448630	C	T	4.06576e-18	No difference	intron_variant
chr25	40448661	C	T	4.06576e-18	No difference	intron_variant
chr25	40448675	C	T	4.06576e-18	No difference	intron_variant
chr25	40448694	C	T	4.06576e-18	No difference	intron_variant
chr25	40448698	C	T	4.06576e-18	No difference	intron_variant
chr25	40448712	C	T	4.06576e-18	No difference	intron_variant
chr25	40448720	C	T	4.06576e-18	No difference	intron_variant
chr25	40448737	C	T	4.06576e-18	No difference	intron_variant
chr25	40448740	C	T	4.06576e-18	No difference	intron_variant
chr25	40448742	C	T	4.06576e-18	No difference	intron_variant
chr25	40448747	C	T	4.06576e-18	No difference	intron_variant
chr25	40448750	C	T	4.06576e-18	No difference	intron_variant
chr25	40448769	C	T	4.06576e-18	No difference	intron_variant
chr25	40448775	C	T	4.06576e-18	No difference	intron_variant
chr25	40448780	C	T	4.06576e-18	No difference	intron_variant
chr25	40448798	C	T	4.06576e-18	No difference	intron_variant
chr25	40449429	C	T	4.06576e-18	No difference	intron_variant
chr25	40450651	C	T	4.06576e-18	No difference	intron_variant
chr25	40450654	C	T	4.06576e-18	No difference	intron_variant
chr25	40450674	C	T	4.06576e-18	No difference	intron_variant
chr25	40450678	C	T	4.06576e-18	No difference	intron_variant
chr25	40450701	C	T	4.06576e-18	No difference	intron_variant
chr25	40450702	C	T	4.06576e-18	No difference	intron_variant
chr25	40450706	C	T	4.06576e-18	No difference	intron_variant
chr25	40450708	C	T	4.06576e-18	No difference	intron_variant
chr25	40450759	C	T	4.06576e-18	No difference	intron_variant
chr25	40450760	C	T	4.06576e-18	No difference	intron_variant
chr25	40450761	C	T	4.06576e-18	No difference	intron_variant
chr25	40451679	C	T	4.06576e-18	No difference	intron_variant
chr25	40453324	C	T	4.06576e-18	No difference	intron_variant
chr25	40453334	C	T	4.06576e-18	No difference	intron_variant
chr25	40453338	C	T	4.06576e-18	No difference	intron_variant
chr25	40453343	C	T	4.06576e-18	No difference	intron_variant
chr25	40453350	C	T	4.06576e-18	No difference	intron_variant
chr25	40453352	C	T	4.06576e-18	No difference	intron_variant
chr25	40453354	C	T	4.06576e-18	No difference	intron_variant
chr25	40453359	C	T	4.06576e-18	No difference	intron_variant
chr25	40453381	C	T	4.06576e-18	No difference	intron_variant
chr25	40453383	C	T	4.06576e-18	No difference	intron_variant
chr25	40453403	C	T	4.06576e-18	No difference	intron_variant
chr25	40453443	C	T	4.06576e-18	No difference	intron_variant
chr25	40453569	C	T	4.06576e-18	No difference	intron_variant
chr25	40453575	C	T	4.06576e-18	No difference	intron_variant
chr25	40453600	C	T	4.06576e-18	No difference	intron_variant
chr25	40453604	C	T	4.06576e-18	No difference	intron_variant
chr25	40453606	C	T	4.06576e-18	No difference	intron_variant
chr25	40453616	C	T	4.06576e-18	No difference	intron_variant
chr25	40453633	C	T	4.06576e-18	No difference	intron_variant
chr25	40453657	C	T	4.06576e-18	No difference	intron_variant
chr25	40453669	C	T	4.06576e-18	No difference	intron_variant
chr25	40453691	C	T	4.06576e-18	No difference	intron_variant
chr25	40453715	C	T	4.06576e-18	No difference	intron_variant
chr25	40453722	C	T	4.06576e-18	No difference	intron_variant
chr25	40453725	C	T	4.06576e-18	No difference	intron_variant
chr25	40453730	C	T	4.06576e-18	No difference	intron_variant
chr25	40453731	C	T	4.06576e-18	No difference	intron_variant
chr25	40457265	C	T	4.06576e-18	No difference	intron_variant
chr25	40457266	C	T	4.06576e-18	No difference	intron_variant
chr25	40457269	C	T	4.06576e-18	No difference	intron_variant
chr25	40457274	C	T	4.06576e-18	No difference	intron_variant
chr25	40459704	G	A	4.06576e-18	No difference	intron_variant
chr25	40459725	G	A	4.06576e-18	No difference	intron_variant
chr25	40459730	G	A	4.06576e-18	No difference	intron_variant
chr25	40459732	G	A	4.06576e-18	No difference	intron_variant
chr25	40459752	G	A	4.06576e-18	No difference	intron_variant
chr25	40459762	G	A	4.06576e-18	No difference	intron_variant
chr25	40460114	C	T	4.06576e-18	No difference	intron_variant
chr25	40460121	C	T	4.06576e-18	No difference	intron_variant
chr25	40460130	C	T	4.06576e-18	No difference	intron_variant
chr25	40460131	C	T	4.06576e-18	No difference	intron_variant
chr25	40460132	C	T	4.06576e-18	No difference	intron_variant
chr25	40460148	C	T	4.06576e-18	No difference	intron_variant
chr25	40461619	G	A	4.06576e-18	No difference	intron_variant
chr25	40461633	G	A	4.06576e-18	No difference	intron_variant
chr25	40461636	G	A	4.06576e-18	No difference	intron_variant
chr25	40461647	G	A	4.06576e-18	No difference	intron_variant
chr25	40461655	G	A	4.06576e-18	No difference	intron_variant
chr25	40461661	G	A	4.06576e-18	No difference	intron_variant
chr25	40461674	G	A	4.06576e-18	No difference	intron_variant
chr25	40461690	G	A	4.06576e-18	No difference	intron_variant
chr25	40461694	G	A	4.06576e-18	No difference	intron_variant
chr25	40462554	C	T	4.06576e-18	No difference	intron_variant
chr25	40462559	C	T	4.06576e-18	No difference	intron_variant
chr25	40462564	C	T	4.06576e-18	No difference	intron_variant
chr25	40462572	C	T	4.06576e-18	No difference	intron_variant
chr25	40462573	C	T	4.06576e-18	No difference	intron_variant
chr25	40462582	C	T	4.06576e-18	No difference	intron_variant
chr25	40462597	C	T	4.06576e-18	No difference	intron_variant
chr25	40462604	C	T	4.06576e-18	No difference	intron_variant
chr25	40462612	C	T	4.06576e-18	No difference	intron_variant
chr25	40462613	C	T	4.06576e-18	No difference	intron_variant
chr25	40463289	G	A	4.06576e-18	No difference	intron_variant
chr25	40463296	G	A	4.06576e-18	No difference	intron_variant
chr25	40463298	G	A	4.06576e-18	No difference	intron_variant
chr25	40463305	G	A	4.06576e-18	No difference	intron_variant
chr25	40463314	G	A	4.06576e-18	No difference	intron_variant
chr25	40463315	G	A	4.06576e-18	No difference	intron_variant
chr25	40463318	G	A	4.06576e-18	No difference	intron_variant
chr25	40463329	G	A	4.06576e-18	No difference	intron_variant
chr25	40463333	G	A	4.06576e-18	No difference	intron_variant
chr25	40463763	C	T	4.06576e-18	No difference	intron_variant
chr25	40463772	C	T	4.06576e-18	No difference	intron_variant
chr25	40463809	C	T	4.06576e-18	No difference	intron_variant
chr25	40463810	C	T	4.06576e-18	No difference	intron_variant
chr25	40464174	C	T	4.06576e-18	No difference	intron_variant
chr25	40464199	C	T	4.06576e-18	No difference	intron_variant
chr25	40464210	C	T	4.06576e-18	No difference	intron_variant
chr25	40464218	C	T	4.06576e-18	No difference	intron_variant
chr25	40464252	C	T	4.06576e-18	No difference	intron_variant
chr25	40464261	C	T	4.06576e-18	No difference	intron_variant
chr25	40464263	C	T	4.06576e-18	No difference	intron_variant
chr25	40464266	C	T	4.06576e-18	No difference	intron_variant
chr25	40464279	C	T	4.06576e-18	No difference	intron_variant
chr25	40464289	C	T	4.06576e-18	No difference	intron_variant
chr25	40464293	C	T	4.06576e-18	No difference	intron_variant
chr25	40464294	C	T	4.06576e-18	No difference	intron_variant
chr25	40464299	C	T	4.06576e-18	No difference	intron_variant
chr25	40464310	C	T	4.06576e-18	No difference	intron_variant
chr25	40464687	C	T	4.06576e-18	No difference	intron_variant
chr25	40464690	C	T	4.06576e-18	No difference	intron_variant
chr25	40464691	C	T	4.06576e-18	No difference	intron_variant
chr25	40464696	C	T	4.06576e-18	No difference	intron_variant
chr25	40464702	C	T	4.06576e-18	No difference	intron_variant
chr25	40464703	C	T	4.06576e-18	No difference	intron_variant
chr25	40464713	C	T	4.06576e-18	No difference	intron_variant
chr25	40464721	C	T	4.06576e-18	No difference	intron_variant
chr25	40464725	C	T	4.06576e-18	No difference	intron_variant
chr25	40464728	C	T	4.06576e-18	No difference	intron_variant
chr25	40464733	C	T	4.06576e-18	No difference	intron_variant
chr25	40464736	C	T	4.06576e-18	No difference	intron_variant
chr25	40465158	C	T	4.06576e-18	No difference	intron_variant
chr25	40465159	C	T	4.06576e-18	No difference	intron_variant
chr25	40465160	C	T	4.06576e-18	No difference	intron_variant
chr25	40465163	C	T	4.06576e-18	No difference	intron_variant
chr25	40465206	C	T	4.06576e-18	No difference	intron_variant
chr25	40465213	C	T	4.06576e-18	No difference	intron_variant
chr25	40465221	C	T	4.06576e-18	No difference	intron_variant
chr25	40465238	C	T	4.06576e-18	No difference	intron_variant
chr25	40465243	C	T	4.06576e-18	No difference	intron_variant
chr25	40465368	G	A	4.06576e-18	No difference	intron_variant
chr25	40465372	G	A	4.06576e-18	No difference	intron_variant
chr25	40465375	G	A	4.06576e-18	No difference	intron_variant
chr25	40465379	G	A	4.06576e-18	No difference	intron_variant
chr25	40465386	G	A	4.06576e-18	No difference	intron_variant
chr25	40465391	G	A	4.06576e-18	No difference	intron_variant
chr25	40465435	G	A	4.06576e-18	No difference	intron_variant
chr25	40466813	C	T	4.06576e-18	No difference	intron_variant
chr25	40466814	C	T	4.06576e-18	No difference	intron_variant
chr25	40466817	C	T	4.06576e-18	No difference	intron_variant
chr25	40466818	C	T	4.06576e-18	No difference	intron_variant
chr25	40466827	C	T	4.06576e-18	No difference	intron_variant
chr25	40466843	C	T	4.06576e-18	No difference	intron_variant
chr25	40466937	C	T	4.06576e-18	No difference	intron_variant
chr25	40466968	C	T	4.06576e-18	No difference	intron_variant
chr25	40466970	C	T	4.06576e-18	No difference	intron_variant
chr25	40466973	C	T	4.06576e-18	No difference	intron_variant
chr25	40466978	C	T	4.06576e-18	No difference	intron_variant
chr25	40466990	C	T	4.06576e-18	No difference	intron_variant
chr25	40466993	C	T	4.06576e-18	No difference	intron_variant
chr25	40466999	C	T	4.06576e-18	No difference	intron_variant
chr25	40467013	C	T	4.06576e-18	No difference	intron_variant
chr25	40467020	C	T	4.06576e-18	No difference	intron_variant
chr25	40467025	C	T	4.06576e-18	No difference	intron_variant
chr25	40467035	C	T	4.06576e-18	No difference	intron_variant
chr25	40467964	G	A	4.06576e-18	No difference	intron_variant
chr25	40467968	G	A	4.06576e-18	No difference	intron_variant
chr25	40467993	G	A	4.06576e-18	No difference	intron_variant
chr25	40468043	G	A	4.06576e-18	No difference	intron_variant
chr25	40468068	G	A	4.06576e-18	No difference	intron_variant
chr25	40468071	G	A	4.06576e-18	No difference	intron_variant
chr25	40468079	G	A	4.06576e-18	No difference	intron_variant
chr25	40468095	G	A	4.06576e-18	No difference	intron_variant
chr25	40468101	G	A	4.06576e-18	No difference	intron_variant
chr25	40468107	G	A	4.06576e-18	No difference	intron_variant
chr25	40468111	G	A	4.06576e-18	No difference	intron_variant
chr25	40468113	G	A	4.06576e-18	No difference	intron_variant
chr25	40468131	G	A	4.06576e-18	No difference	intron_variant
chr25	40468133	G	A	4.06576e-18	No difference	intron_variant
chr25	40468140	G	A	4.06576e-18	No difference	intron_variant
chr25	40468147	G	A	4.06576e-18	No difference	intron_variant
chr25	40468183	G	A	4.06576e-18	No difference	intron_variant
chr25	40468184	G	A	4.06576e-18	No difference	intron_variant
chr25	40468187	G	A	4.06576e-18	No difference	intron_variant
chr25	40468189	G	A	4.06576e-18	No difference	intron_variant
chr25	40468206	G	A	4.06576e-18	No difference	intron_variant
chr25	40468256	G	A	4.06576e-18	No difference	intron_variant
chr25	40468281	G	A	4.06576e-18	No difference	intron_variant
chr25	40468296	G	A	4.06576e-18	No difference	intron_variant
chr25	40468300	G	A	4.06576e-18	No difference	intron_variant
chr25	40468312	G	A	4.06576e-18	No difference	intron_variant
chr25	40468331	G	A	4.06576e-18	No difference	intron_variant
chr25	40468484	T	G	4.06576e-18	No difference	intron_variant
chr25	40468886	G	A	4.06576e-18	No difference	intron_variant
chr25	40468890	G	A	4.06576e-18	No difference	intron_variant
chr25	40468896	G	A	4.06576e-18	No difference	intron_variant
chr25	40468910	G	A	4.06576e-18	No difference	intron_variant
chr25	40468914	G	A	4.06576e-18	No difference	intron_variant
chr25	40468916	G	A	4.06576e-18	No difference	intron_variant
chr25	40468918	G	A	4.06576e-18	No difference	intron_variant
chr25	40468937	G	A	4.06576e-18	No difference	intron_variant
chr25	40468940	G	A	4.06576e-18	No difference	intron_variant
chr25	40468945	G	A	4.06576e-18	No difference	intron_variant
chr25	40469430	G	A	4.06576e-18	No difference	intron_variant
chr25	40469431	G	A	4.06576e-18	No difference	intron_variant
chr25	40469434	G	A	4.06576e-18	No difference	intron_variant
chr25	40469435	G	A	4.06576e-18	No difference	intron_variant
chr25	40469441	G	A	4.06576e-18	No difference	intron_variant
chr25	40469445	G	A	4.06576e-18	No difference	intron_variant
chr25	40469450	G	A	4.06576e-18	No difference	intron_variant
chr25	40469460	G	A	4.06576e-18	No difference	intron_variant
chr25	40469532	G	A	4.06576e-18	No difference	intron_variant
chr25	40469533	G	A	4.06576e-18	No difference	intron_variant
chr25	40469541	G	A	4.06576e-18	No difference	intron_variant
chr25	40469542	G	A	4.06576e-18	No difference	intron_variant
chr25	40469543	G	A	4.06576e-18	No difference	intron_variant
chr25	40469546	G	A	4.06576e-18	No difference	intron_variant
chr25	40469556	G	A	4.06576e-18	No difference	intron_variant
chr25	40469559	G	A	4.06576e-18	No difference	intron_variant
chr25	40469560	G	A	4.06576e-18	No difference	intron_variant
chr25	40469578	G	A	4.06576e-18	No difference	intron_variant
chr25	40469713	G	A	4.06576e-18	No difference	intron_variant
chr25	40470296	G	A	4.06576e-18	No difference	intron_variant
chr25	40470299	G	A	4.06576e-18	No difference	intron_variant
chr25	40470314	G	A	4.06576e-18	No difference	intron_variant
chr25	40470463	G	A	4.06576e-18	No difference	intron_variant
chr25	40470476	G	A	4.06576e-18	No difference	intron_variant
chr25	40470479	G	A	4.06576e-18	No difference	intron_variant
chr25	40470488	G	A	4.06576e-18	No difference	intron_variant
chr25	40470490	G	A	4.06576e-18	No difference	intron_variant
chr25	40470495	G	A	4.06576e-18	No difference	intron_variant
chr25	40470496	G	A	4.06576e-18	No difference	intron_variant
chr25	40470505	G	A	4.06576e-18	No difference	intron_variant
chr25	40470508	G	A	4.06576e-18	No difference	intron_variant
chr25	40470527	G	A	4.06576e-18	No difference	intron_variant
chr25	40470555	G	A	4.06576e-18	No difference	intron_variant
chr25	40470561	G	A	4.06576e-18	No difference	intron_variant
chr25	40470565	G	A	4.06576e-18	No difference	intron_variant
chr25	40470566	G	A	4.06576e-18	No difference	intron_variant
chr25	40470582	G	A	4.06576e-18	No difference	intron_variant
chr25	40470601	G	A	4.06576e-18	No difference	intron_variant
chr25	40470610	G	A	4.06576e-18	No difference	intron_variant
chr25	40474273	G	A	4.06576e-18	No difference	intron_variant
chr25	40474303	G	A	4.06576e-18	No difference	intron_variant
chr25	40474306	G	A	4.06576e-18	No difference	intron_variant
chr25	40474324	G	A	4.06576e-18	No difference	intron_variant
chr25	40474325	G	A	4.06576e-18	No difference	intron_variant
chr25	40474339	G	A	4.06576e-18	No difference	intron_variant
chr25	40474358	G	A	4.06576e-18	No difference	intron_variant
chr25	40479223	C	T	4.06576e-18	No difference	intron_variant
chr25	40479226	C	T	4.06576e-18	No difference	intron_variant
chr25	40479252	C	T	4.06576e-18	No difference	intron_variant
chr25	40479253	C	T	4.06576e-18	No difference	intron_variant
chr25	40479255	C	T	4.06576e-18	No difference	intron_variant
chr25	40479278	C	T	4.06576e-18	No difference	intron_variant
chr25	40479279	C	T	4.06576e-18	No difference	intron_variant
chr25	40479287	C	T	4.06576e-18	No difference	intron_variant
chr25	40479288	C	T	4.06576e-18	No difference	intron_variant
chr25	40479296	C	T	4.06576e-18	No difference	intron_variant
chr25	40479299	C	T	4.06576e-18	No difference	intron_variant
chr25	40479301	C	T	4.06576e-18	No difference	intron_variant
chr25	40479313	C	T	4.06576e-18	No difference	intron_variant
chr25	40479389	G	A	4.06576e-18	No difference	intron_variant
chr25	40479404	G	A	4.06576e-18	No difference	intron_variant
chr25	40479414	G	A	4.06576e-18	No difference	intron_variant
chr25	40479415	G	A	4.06576e-18	No difference	intron_variant
chr25	40480003	C	T	4.06576e-18	No difference	intron_variant
chr25	40480005	C	T	4.06576e-18	No difference	intron_variant
chr25	40480006	C	T	4.06576e-18	No difference	intron_variant
chr25	40480237	G	A	4.06576e-18	No difference	intron_variant
chr25	40480255	G	A	4.06576e-18	No difference	intron_variant
chr25	40480256	G	A	4.06576e-18	No difference	intron_variant
chr25	40481306	C	T	4.06576e-18	No difference	intron_variant
chr25	40481883	G	A	4.06576e-18	No difference	intron_variant
chr25	40482086	G	A	4.06576e-18	No difference	intron_variant
chr25	40482090	G	A	4.06576e-18	No difference	intron_variant
chr25	40482095	G	A	4.06576e-18	No difference	intron_variant
chr25	40482104	G	A	4.06576e-18	No difference	intron_variant
chr25	40482112	G	A	4.06576e-18	No difference	intron_variant
chr25	40482115	G	A	4.06576e-18	No difference	intron_variant
chr25	40482117	G	A	4.06576e-18	No difference	intron_variant
chr25	40482119	G	A	4.06576e-18	No difference	intron_variant
chr25	40482128	G	A	4.06576e-18	No difference	intron_variant
chr25	40482898	G	A	4.06576e-18	No difference	intron_variant
chr25	40482902	G	A	4.06576e-18	No difference	intron_variant
chr25	40482906	G	A	4.06576e-18	No difference	intron_variant
chr25	40482907	G	A	4.06576e-18	No difference	intron_variant
chr25	40482908	G	A	4.06576e-18	No difference	intron_variant
chr25	40482920	G	A	4.06576e-18	No difference	intron_variant
chr25	40482928	G	A	4.06576e-18	No difference	intron_variant
chr25	40482947	G	A	4.06576e-18	No difference	intron_variant
chr25	40482948	G	A	4.06576e-18	No difference	intron_variant
chr25	40482954	G	A	4.06576e-18	No difference	intron_variant
chr25	40482957	G	A	4.06576e-18	No difference	intron_variant
chr25	40482958	G	A	4.06576e-18	No difference	intron_variant
chr25	40482959	G	A	4.06576e-18	No difference	intron_variant
chr25	40482963	G	A	4.06576e-18	No difference	intron_variant
chr25	40482967	G	A	4.06576e-18	No difference	intron_variant
chr25	40482974	G	A	4.06576e-18	No difference	intron_variant
chr25	40482975	G	A	4.06576e-18	No difference	intron_variant
chr25	40483074	G	A	4.06576e-18	No difference	intron_variant
chr25	40483647	C	T	4.06576e-18	No difference	intron_variant
chr25	40483662	C	T	4.06576e-18	No difference	intron_variant
chr25	40483664	C	T	4.06576e-18	No difference	intron_variant
chr25	40483670	C	T	4.06576e-18	No difference	intron_variant
chr25	40483674	C	T	4.06576e-18	No difference	intron_variant
chr25	40483679	C	T	4.06576e-18	No difference	intron_variant
chr25	40483690	C	T	4.06576e-18	No difference	intron_variant
chr25	40483692	C	T	4.06576e-18	No difference	intron_variant
chr25	40483698	C	T	4.06576e-18	No difference	intron_variant
chr25	40483705	C	T	4.06576e-18	No difference	intron_variant
chr25	40483707	C	T	4.06576e-18	No difference	intron_variant
chr25	40484635	C	T	4.06576e-18	No difference	intron_variant
chr25	40484646	C	T	4.06576e-18	No difference	intron_variant
chr25	40484684	C	T	4.06576e-18	No difference	intron_variant
chr25	40484714	C	T	4.06576e-18	No difference	intron_variant
chr25	40484719	C	T	4.06576e-18	No difference	intron_variant
chr25	40484733	C	T	4.06576e-18	No difference	intron_variant
chr25	40484749	C	T	4.06576e-18	No difference	intron_variant
chr25	40484795	C	T	4.06576e-18	No difference	intron_variant
chr25	40484798	C	T	4.06576e-18	No difference	intron_variant
chr25	40484800	C	T	4.06576e-18	No difference	intron_variant
chr25	40484832	C	T	4.06576e-18	No difference	intron_variant
chr25	40484862	C	T	4.06576e-18	No difference	intron_variant
chr25	40484868	C	T	4.06576e-18	No difference	intron_variant
chr25	40484875	C	T	4.06576e-18	No difference	intron_variant
chr25	40484905	C	T	4.06576e-18	No difference	intron_variant
chr25	40484911	C	T	4.06576e-18	No difference	intron_variant
chr25	40484938	C	T	4.06576e-18	No difference	intron_variant
chr25	40484948	C	T	4.06576e-18	No difference	intron_variant
chr25	40484949	C	T	4.06576e-18	No difference	intron_variant
chr25	40484960	C	T	4.06576e-18	No difference	intron_variant
chr25	40488841	C	T	4.06576e-18	No difference	intron_variant
chr25	40488842	C	T	4.06576e-18	No difference	intron_variant
chr25	40488843	C	T	4.06576e-18	No difference	intron_variant
chr25	40488850	C	T	4.06576e-18	No difference	intron_variant
chr25	40489129	C	T	4.06576e-18	No difference	intron_variant
chr25	40489144	C	T	4.06576e-18	No difference	intron_variant
chr25	40489147	C	T	4.06576e-18	No difference	intron_variant
chr25	40489171	C	T	4.06576e-18	No difference	intron_variant
chr25	40489172	C	T	4.06576e-18	No difference	intron_variant
chr25	40489174	C	T	4.06576e-18	No difference	intron_variant
chr25	40489177	C	T	4.06576e-18	No difference	intron_variant
chr25	40489185	C	T	4.06576e-18	No difference	intron_variant
chr25	40489229	C	T	4.06576e-18	No difference	intron_variant
chr25	40489246	C	T	4.06576e-18	No difference	intron_variant
chr25	40489692	C	T	4.06576e-18	No difference	intron_variant
chr25	40489695	C	T	4.06576e-18	No difference	intron_variant
chr25	40489704	C	T	4.06576e-18	No difference	intron_variant
chr25	40489714	C	T	4.06576e-18	No difference	intron_variant
chr25	40489717	C	T	4.06576e-18	No difference	intron_variant
chr25	40489718	C	T	4.06576e-18	No difference	intron_variant
chr25	40489721	C	T	4.06576e-18	No difference	intron_variant
chr25	40489726	C	T	4.06576e-18	No difference	intron_variant
chr25	40489732	C	T	4.06576e-18	No difference	intron_variant
chr25	40489748	C	T	4.06576e-18	No difference	intron_variant
chr25	40489775	C	T	4.06576e-18	No difference	intron_variant
chr25	40489789	C	T	4.06576e-18	No difference	intron_variant
chr25	40489794	C	T	4.06576e-18	No difference	intron_variant
chr25	40489800	C	T	4.06576e-18	No difference	intron_variant
chr25	40489804	C	T	4.06576e-18	No difference	intron_variant
chr25	40489805	C	T	4.06576e-18	No difference	intron_variant
chr25	40489809	C	T	4.06576e-18	No difference	intron_variant
chr25	40489810	C	T	4.06576e-18	No difference	intron_variant
chr25	40489813	C	T	4.06576e-18	No difference	intron_variant
chr25	40489819	C	T	4.06576e-18	No difference	intron_variant
chr25	40489821	C	T	4.06576e-18	No difference	intron_variant
chr25	40489822	C	T	4.06576e-18	No difference	intron_variant
chr25	40489829	C	T	4.06576e-18	No difference	intron_variant
chr25	40489842	C	T	4.06576e-18	No difference	intron_variant
chr25	40489848	C	T	4.06576e-18	No difference	intron_variant
chr25	40489864	C	T	4.06576e-18	No difference	intron_variant
chr25	40489878	C	T	4.06576e-18	No difference	intron_variant
chr25	40489931	C	T	4.06576e-18	No difference	intron_variant
chr25	40489932	C	T	4.06576e-18	No difference	intron_variant
chr25	40489961	C	T	4.06576e-18	No difference	intron_variant
chr25	40489968	C	T	4.06576e-18	No difference	intron_variant
chr25	40489976	C	T	4.06576e-18	No difference	intron_variant
chr25	40489993	C	T	4.06576e-18	No difference	intron_variant
chr25	40490014	C	T	4.06576e-18	No difference	intron_variant
chr25	40490015	C	T	4.06576e-18	No difference	intron_variant
chr25	40490016	C	T	4.06576e-18	No difference	intron_variant
chr25	40490019	C	T	4.06576e-18	No difference	intron_variant
chr25	40490021	C	T	4.06576e-18	No difference	intron_variant
chr25	40490052	C	T	4.06576e-18	No difference	intron_variant
chr25	40490057	C	T	4.06576e-18	No difference	intron_variant
chr25	40490061	C	T	4.06576e-18	No difference	intron_variant
chr25	40490062	C	T	4.06576e-18	No difference	intron_variant
chr25	40490063	C	T	4.06576e-18	No difference	intron_variant
chr25	40490067	C	T	4.06576e-18	No difference	intron_variant
chr25	40490080	C	T	4.06576e-18	No difference	intron_variant
chr25	40490096	C	T	4.06576e-18	No difference	intron_variant
chr25	40490553	C	T	4.06576e-18	No difference	intron_variant
chr25	40490554	C	T	4.06576e-18	No difference	intron_variant
chr25	40490565	C	T	4.06576e-18	No difference	intron_variant
chr25	40490648	C	T	4.06576e-18	No difference	intron_variant
chr25	40490673	C	T	4.06576e-18	No difference	intron_variant
chr25	40490686	C	T	4.06576e-18	No difference	intron_variant
chr25	40490727	C	T	4.06576e-18	No difference	intron_variant
chr25	40490736	C	T	4.06576e-18	No difference	intron_variant
chr25	40490739	C	T	4.06576e-18	No difference	intron_variant
chr25	40490786	C	T	4.06576e-18	No difference	intron_variant
chr25	40490800	C	T	4.06576e-18	No difference	intron_variant
chr25	40491003	G	A	4.06576e-18	No difference	intron_variant
chr25	40491005	G	A	4.06576e-18	No difference	intron_variant
chr25	40491006	G	A	4.06576e-18	No difference	intron_variant
chr25	40491016	G	A	4.06576e-18	No difference	intron_variant
chr25	40491021	G	A	4.06576e-18	No difference	intron_variant
chr25	40491038	G	A	4.06576e-18	No difference	intron_variant
chr25	40491070	G	A	4.06576e-18	No difference	intron_variant
chr25	40491071	G	A	4.06576e-18	No difference	intron_variant
chr25	40491074	G	A	4.06576e-18	No difference	intron_variant
chr25	40491079	G	A	4.06576e-18	No difference	intron_variant
chr25	40491084	G	A	4.06576e-18	No difference	intron_variant
chr25	40491085	G	A	4.06576e-18	No difference	intron_variant
chr25	40491087	G	A	4.06576e-18	No difference	intron_variant
chr25	40491098	G	A	4.06576e-18	No difference	intron_variant
chr25	40491120	G	A	4.06576e-18	No difference	intron_variant
chr25	40491133	G	A	4.06576e-18	No difference	intron_variant
chr25	40491136	G	A	4.06576e-18	No difference	intron_variant
chr25	40491137	G	A	4.06576e-18	No difference	intron_variant
chr25	40491142	G	A	4.06576e-18	No difference	intron_variant
chr25	40491143	G	A	4.06576e-18	No difference	intron_variant
chr25	40491148	G	A	4.06576e-18	No difference	intron_variant
chr25	40491159	G	A	4.06576e-18	No difference	intron_variant
chr25	40491165	G	A	4.06576e-18	No difference	intron_variant
chr25	40491166	G	A	4.06576e-18	No difference	intron_variant
chr25	40492684	G	A	4.06576e-18	No difference	intron_variant
chr25	40492692	G	A	4.06576e-18	No difference	intron_variant
chr25	40492695	G	A	4.06576e-18	No difference	intron_variant
chr25	40492699	G	A	4.06576e-18	No difference	intron_variant
chr25	40492701	G	A	4.06576e-18	No difference	intron_variant
chr25	40492702	G	A	4.06576e-18	No difference	intron_variant
chr25	40492708	G	A	4.06576e-18	No difference	intron_variant
chr25	40492720	G	A	4.06576e-18	No difference	intron_variant
chr25	40492739	G	A	4.06576e-18	No difference	intron_variant
chr25	40492742	G	A	4.06576e-18	No difference	intron_variant
[truncated: 1,667 more rows]
